# Supplementary material for: High-throughput assessment of the behavioral responses to toxic organic solvents in Caenorhabditis elegans
Source: PLoS One. 2025 Apr 17;20(4):e0311460. doi: 10.1371/journal.pone.0311460 (PMC12005522; doi:10.1371/journal.pone.0311460)
Supplement: S1 File — (XLSX) [file pone.0311460.s020.xlsx]

## Sheet: Fig 8D
	NaCl(-)	NaCl(-)	NaCl(-)	NaCl(-)	NaCl(-)	NaCl(-)	NaCl(+)	NaCl(+)	NaCl(+)	NaCl(+)	NaCl(+)	NaCl(+)
Control	1	0.8718	0.9565	0.85714	0.8333	0.8824	0.2766	0.3103	0.2174	0.31034	0.3333	0.4026
2-Butanol 1%	0.6471	0.8305	0.7727	0.619	0.7419	0.8261	0.5385	0.85	0.8333	0.3333	0.6316	0.7241
2-Butanone 1%	0.4286	0.6923	0.8421	0.4815	0.7273	0.7538	0.697	0.7714	0.4915	0.5714	0.2766	0.2857
Methyl acetate 1%	0.6774	0.622	0.792	0.4839	0.628	0.594	0.4091	0.467	0.343	0.4706	0.658	0.455
Tetrahydrofuran 1%	0.3	0.6774	0.7091	0.5625	0.4894	0.4	0.42105	0.5714	0.3878	0.45455	0.5088	0.641

## Sheet: Fig 8C
	NaCl(-)	NaCl(-)	NaCl(-)	NaCl(-)	NaCl(-)	NaCl(-)	NaCl(+)	NaCl(+)	NaCl(+)	NaCl(+)	NaCl(+)	NaCl(+)
Control	0.689655	0.865169	0.775	0.846154	0.930233	0.85	-0.227273	-0.392857	-0.142857	-0.0588235	0.22807	-0.540541
2-Butanol 1%	0.813953	0.807692	0.6	0.6	0.709677	0.709677	0.0810811	0.511111	0.461538	0.210526	0.285714	0.433962
2-Butanone 1%	0.644444	0.625	0.571429	0.849057	0.918367	0.434783	-0.111111	0.137931	-0.0196078	0.393939	0.147541	0.469388
Methyl acetate 1%	0.707317	0.142857	0.710526	0.481481	0.294118	0.459459	0.307692	0.576923	0.26087	0.471698	0.3	0.333333
Tetrahydrofuran 1%	0.37931	0.319149	0.2	0.346939	0.627907	0.609756	0.290323	0.266667	0.0731707	0.517241	0.435897	0.653846

## Sheet: Fig 8B
	1 min	1 min	1 min	1 min	1 min	1 min	60 min	60 min	60 min	60 min	60 min	60 min	60 min	60 min	60 min	60 min	60 min	60 min	60 min	60 min	60 min	60 min	60 min	60 min	60 min	60 min	60 min	60 min	60 min	60 min	60 min	60 min	60 min	60 min	60 min	60 min
Control	-0.68	-0.912	-0.773	-0.67347	-0.9	-0.851	-0.82143	-0.969	-0.686	-0.85	-0.677	-0.763	-0.54286	-0.735	-0.674	-0.86047	-0.6	-0.54	-0.94444	-0.385	-0.628	-0.51724	-0.532	-0.724	-0.51111	-0.707	-0.882
Isopropanol 2%	-0.743	-0.688	-0.861	-0.795	-0.695	-0.62													-0.16129	-0.211	-0.533				-0.25	-0.423	-0.281
2-Butanol 1%	-0.38	-0.683	-0.663	-0.636	-0.707	-0.496	-0.684	-0.377	-0.163	-0.368	-0.4	-0.243
Acetone 2%	-0.614	-0.626	-0.605	-0.55	-0.692	-0.719																									0	0.194	0.45	0.0769	-0.015	0.2174
2-Butanone 1%	-0.77778	-0.793	-0.6	-0.69231	-0.573	-0.719	-0.6	-0.081	-0.033	-0.442	-0.517	-0.261
Methyl acetate 1%	-0.7	-0.704	-0.588	-0.58621	-0.667	-0.707							-0.26316	0.0118	-0.033	-0.625	-0.375	-0.471
Ethyl acetate 1%	-0.66	-0.862	-0.701	-0.867	-0.733	-0.745				-0.375	-0.322	-0.275	-0.133	-0.28	-0.277
Diethyl ether 1%	-0.565	-0.73	-0.541	-0.407	-0.552	-0.549										0.2632	0.2	-0.16				0.29412	0.1333	-0.222
Tetrahydrofuran 1%	-0.783	-0.75	-0.767	-0.706	-0.529	-0.57				0.21739	0.2727	0.1818	0.24	0.3023	0.5918
Ethyl cellosolve 2%	-0.72727	-0.556	-0.789	-0.55172	-0.562	-0.612																									-0.647	-0.303	-0.371	-0.12	-0.323	-0.286

## Sheet: Fig 8A
	NaCl(-)	NaCl(-)	NaCl(-)	NaCl(-)	NaCl(-)	NaCl(-)	NaCl(-)	NaCl(-)	NaCl(-)	NaCl(-)	NaCl(-)	NaCl(-)	NaCl(-)	NaCl(-)	NaCl(-)	NaCl(-)	NaCl(-)	NaCl(-)	NaCl(-)	NaCl(-)	NaCl(-)	NaCl(-)	NaCl(-)	NaCl(-)	NaCl(-)	NaCl(-)	NaCl(-)	NaCl(-)	NaCl(-)	NaCl(-)	NaCl(+)	NaCl(+)	NaCl(+)	NaCl(+)	NaCl(+)	NaCl(+)	NaCl(+)	NaCl(+)	NaCl(+)	NaCl(+)	NaCl(+)	NaCl(+)	NaCl(+)	NaCl(+)	NaCl(+)	NaCl(+)	NaCl(+)	NaCl(+)	NaCl(+)
Control	0.77049	0.8873	0.7097	0.75	0.8605	1	0.94595	0.7561	0.7949	0.82609	0.931	0.8909	0.91304	0.9032	0.9775	0.91667	1	0.92	0.67273	0.9348	0.9444				0.875	0.9167	0.9672				-0.82143	-0.969	-0.686	-0.85	-0.677	-0.763	-0.54286	-0.735	-0.674	-0.86047	-0.6	-0.54	-0.94444	-0.385	-0.628	-0.51724	-0.532	-0.724	-0.51111
Methanol 2%																			0.9	0.9149	0.9029	0.8491	0.8421	0.9221																									-0.517
Ethanol 2%													0.8919	0.969	0.918	0.9	0.6	0.8919																									-0.643	-0.433	-0.538	-0.091	-0.267	-0.706
Isopropanol 2%													0.8	1	0.9024				0.8077	0.714	0.811																						-0.16129	-0.211	-0.533				-0.25
2-Butanol 1%	1	0.8667	0.7714	0.8367	0.8529	0.7895																									-0.684	-0.377	-0.163	-0.368	-0.4	-0.243
Acetone 2%																									0.7059	0.6	0.7143	0.4545	0.6111	0.8596
2-Butanone 1%	0.6667	0.6552	0.726	0.7576	0.8286	0.7778																									-0.6	-0.081	-0.033	-0.442	-0.517	-0.261
Methyl acetate 1%							0.55294	0.6571	0.6667	0.8367	0.8378	0.8571																									-0.26316	0.0118	-0.033	-0.625	-0.375	-0.471
Ethyl acetate 1%				0.7143	0.517	0.364	0.4375	0.5	0.8049																									-0.375	-0.322	-0.275	-0.133	-0.28	-0.277
Diethyl ether 1%										0.6	0.724	0.754				1	0.8286	0.9091																						0.2632	0.2	-0.16				0.29412	0.1333	-0.222
Tetrahydrofuran 1%				0.93333	0.7447	0.6327	0.7674	0.6471	0.7872																									0.21739	0.2727	0.1818	0.24	0.3023	0.5918
Methyl cellosolve 2%													0.7647	1	0.931	0.7436	0.8095	0.9231																									-0.714	-0.6	-0.927	-0.7	-0.484	-0.613
Ethyl cellosolve 2%																									0.8636	0.971	0.887	0.96	0.963	1
[truncated: 11 more columns]

## Sheet: Fig 7D right
Concentration (mM)	Glucose	Glucose	Glucose	Glucose	Glucose	Glucose	Glucose	Glucose	Glucose	Glucose	Glucose	Glucose	Glucose	Glucose	Glucose	Glucose	Glucose	Glucose	Glucose	Glucose	Glucose	Glucose	Glucose	Glucose	Glucose	Glucose	Glucose	Glucose	Glucose	Glucose	Glucose	2-Butanone	2-Butanone	2-Butanone	2-Butanone	2-Butanone	2-Butanone	2-Butanone	2-Butanone	2-Butanone	2-Butanone	2-Butanone	2-Butanone	2-Butanone	2-Butanone	2-Butanone	2-Butanone	2-Butanone	2-Butanone
0	110.799	98.7101	98.5017	102.988	93.8887	97.9036	102.957	95.7473		98.5047
55.4939	101.967	101.991	103.795	99.6851	99.4275	99.6159	101.849		89.1645	95.2323	100.605	101.39	94.8696	105.188	93.9799	92.6423
166.482	91.6884	92.6443	104.699	92.992	95.9848	93.9629	97.8735	98.1731	105.091	96.6902	93.3617	99.8273	108.38	95.8345	102.65		95.3255
221.976	102.1	96.6521	85.9331	97.6861	98.5378	91.7996	98.8494	95.1351	103.628	99.5107	85.9852	96.5429	99.9045
332.963	98.4236	109.89	98.0859	78.7922	105.4	94.8095		104.677	106.769	101.274	110.51	105.782	107.055	98.5619	99.9586	103.527	98.2452	108.893	98.2532	96.1341
443.951	101.086	102.99	97.3785	105.159	101.96	101.086	99.8273	105.067	99.1891	102.686	100.683	105.371	109.724	107.093	110.029	103.889		106.168	100.03	105.612
499.445	94.8285	97.2272		104.992	99.3534	93.3236	105.001	99.663	98.2282	101.688	102.15	101.148	103.268	102.589	96.579	96.1321	87.5092	106.591	99.2752	98.3695	103.521	89.1845	102.275	96.3646	88.3869	101.92	101.444	104.199	107.024	93.1192	94.6302
554.939	91.2365	100.104	90.8207	99.3284	92.1683	92.1152		89.8578	92.6693	94.3917	95.5189		99.5368	93.0871	96.6471	97.109	92.2445	91.3858	98.4516	103.752	101.487	93.026	98.4466	103.71	102.688
665.927	91.6353	88.7687	76.136	97.1451	84.7749	89.3729	78.1379	86.1886	87.8018	81.275	92.8106	83.1567		86.6145	91.1794	87.1886		76.5027	87.1666			85.2759
0																																107.187	104.23	102.628	89.5161	101.44	98.9537	102.263	96.307		101.1	94.7722	101.399	100.203
55.8036																																99.5348	91.9652	99.5082	100.001	97.0729			100.486	101.871	98.3864	96.307	99.8858	98.4208	104.949	98.2832	100.576	96.0818	97.1751
111.607																																88.41	95.1724	94.6169	93.0841	101.514	100.118	98.7296	101.099	88.7188	97.5497	88.4857	92.8894	93.9031	99.3077	92.7184	97.9351	96.3208	102.185
223.214																																91.3213	84.5147	87.2184		86.6364	93.4292	90.3204	87.9411	87.4672	87.1152	89.0521	92.0862		90.2289	88.3638	92.5571	90.7864	83.6957
334.821																																91.4294	89.0049	89.3854	82.9406	88.4877	84.0299	87.4101
446.429																																94.8234		97.6431	90.9427		92.4873			92.2238
558.036																																105.463	97.9971	81.5336	98.3392	99.7344	97.9784	94.668	102.17	102.152	100.157	105.893	95.08	95.2383	93.5551	100.186	97.4848	96.5892	100.156
0
61.6523
123.305
246.609
369.914
493.218
616.523
[truncated: 84 more columns]

## Sheet: Fig 7D left
Concentration (mM)	Glucose	Glucose	Glucose	Glucose	Glucose	Glucose	Glucose	Glucose	Glucose	Glucose	Glucose	Glucose	Glucose	Glucose	Glucose	Glucose	Glucose	Glucose	Glucose	Glucose	Glucose	Glucose	Glucose	Glucose	Glucose	Glucose	Glucose	Glucose	Glucose	Glucose	Glucose	Glucose	Glucose	Glucose	2-Butanone	2-Butanone	2-Butanone	2-Butanone	2-Butanone	2-Butanone	2-Butanone	2-Butanone	2-Butanone	2-Butanone	2-Butanone	2-Butanone	2-Butanone	2-Butanone	2-Butanone
0	105.875	103.923	103.074	73.9258	105.155	102.09	96.5994	98.4287	106.25	104.274	101.081	98.5907	106.064	84.3459	106.454	100.324	98.7507	99.5925	102.792	102.409
55.4939	90.7956	104.428	93.918	100.16	113.624	103.321	102.928	103.446	100.663	98.9783
166.482	98.6471	98.6779	91.8569	110.517	113.173	96.1626	109.125	102.481	104.8	86.6613	111.062	100.12		104.159	106.351	93.6709		99.8765	106.916	102.542
221.976	100.109	106.327	107.942	106.015	98.9281	103.526	101.084	101.491	108.188	92.6906	97.3725	100.579	109.654	109.063	97.9775	101.754	98.3436
332.963	99.2316	106.342	110.795	105.526	103.284			106.932	99.2603	102.301	101.744	99.3403	108.228	114.313		108.684	107.578	109.333	92.4096	101.23	103.996	108.763	104.724	100.352	104.989
443.951	99.4284	92.4383	95.2889	95.8939	91.0335	98.5579	95.5463	96.664	95.9554	94.4553	87.6538	97.4628	96.2425		103.056	90.8859	93.3417	93.799	87.4129	91.0017	87.7902	95.3648		100.069	101.546	87.5831	100.703	94.6686	93.5714	89.4944	100.736	94.8921	96.0457
499.445	93.0823	90.5444	91.2848		89.2042	87.9522	85.3016	97.8319	92.7716	102.263		93.6011	86.1229	89.679	92.9449	91.0581	95.2889	89.6759	94.3086	87.4088	86.6971	90.9669	89.7754	93.6647	87.6374	89.8102	97.0413	94.3476	92.0138	92.8464	92.6588		82.4223	90.4696
554.939	86.3998		91.094	78.4427	87.0622						90.7598	86.9012
665.927	79.8926	81.6184	80.7293		85.3262			79.0508	75.3952		67.0085	71.2383	74.941					67.593	69.8889	86.73
0																																			104.893	96.8182	102.72	100.11	93.2934	99.824		94.884	107.438	100.44	100.548	99.763	102.9	103.969	101.588
55.8036																																			87.7377	103.203	97.385	97.4479	92.826	94.4946	102.296	92.1306	100.283	92.598		101.383		99.7049	102.895
111.607																																			100.215	86.6547	95.876	100.945	98.041	92.2873	89.5395	84.8895	88.1206	83.1018	95.5485	95.7962	70.305	93.269	99.5463
223.214																																			89.9909	89.7019	85.1908	93.0531		87.8804	90.8618	88.8404	88.7813	87.3464	86.3685	93.4867	96.3368	94.5987	97.1851
334.821																																			86.0504	77.9074	84.4569	88.3074	77.6616	90.7971	81.4022	80.6806	91.3001	87.7537	88.2764	76.0043	85.3343	75.8428	82.2375
446.429																																			81.2877	82.6851	78.9397	79.6042		78.9116	83.8704	81.9437	80.9133	78.4865	79.408	83.8788		87.0686
558.036																																			78.8844	78.7042		77.9703	83.5485	86.3169	80.5182	79.713			78.9219	80.9396
0
61.6523
123.305
246.609
369.914
493.218
616.523
[truncated: 69 more columns]

## Sheet: Fig 7C right
	log Kow	log MC<50(mM)
Methanol	-0.5	2.99024
Ethanol	-0.1	2.83574
Isopropanol	0.3	2.71861
1-Butanol	0.9	2.33958
2-Butanol	0.6	2.33742
Isobutanol	0.8	2.03423
Isopentanol	1.2	1.66224
2-Hexanol	1.8	1.59811
Cyclohexanol	1.2	1.68146
Benzyl alcohol	1.1	1.68202
Acetone	-0.1	2.73236
2-Butanone	0.3	2.34872
Methyl acetate	0.2	2.40075
Ethyl acetate	0.7	2.31114
Isopropyl acetate	0.9	2.23136
2-Pentanone	0.9	1.97265
2-Hexanone	1.4	1.90833
Methyl isobutyl ketone	1.3	1.90344
Cyclohexanone	0.8	1.68403
Methyl cellosolve	-0.8	NA
Ethyl cellosolve	-0.3	2.79219
Isopropyl cellosolve	0.1	2.54344
Butyl cellosolve	0.8	1.8817
Benzyl cellosolve	0.9	1.54597
2-Ethoxyethyl acetate	0.3	2.1667
Isobutyl cellosolve	0.7	1.87685
Phenyl cellosolve	1.2	1.60388
1,4-Dioxane	-0.3	2.67009
Tetrahydrofuran	0.5	2.39201
Diethyl Ether	0.9	2.46009
Glucose	-2.6	2.82343

## Sheet: Fig 7C left
	log Kow	log MC<50(mM)
Methanol	-0.5	2.99024
Ethanol	-0.1	2.83574
Isopropanol	0.3	2.71861
1-Butanol	0.9	2.51567
2-Butanol	0.6	2.51351
Isobutanol	0.8	2.33526
Isopentanol	1.2	1.96327
2-Hexanol	1.8	1.89915
Cyclohexanol	1.2	2.28352
Benzyl alcohol	1.1	1.98305
Acetone	-0.1	2.82927
2-Butanone	0.3	2.64975
Methyl acetate	0.2	2.57684
Ethyl acetate	0.7	2.31114
Isopropyl acetate	0.9	2.23136
2-Pentanone	0.9	2.27368
2-Hexanone	1.4	1.90833
Methyl isobutyl ketone	1.3	1.90344
Cyclohexanone	0.8	1.98506
Methyl cellosolve	-0.8	2.80217
Ethyl cellosolve	-0.3	2.79219
Isopropyl cellosolve	0.1	2.64035
Butyl cellosolve	0.8	2.18273
Benzyl cellosolve	0.9	1.847
2-Ethoxyethyl acetate	0.3	2.1667
Isobutyl cellosolve	0.7	2.17788
Phenyl cellosolve	1.2	1.60388
1,4-Dioxane	-0.3	2.84619
Tetrahydrofuran	0.5	2.5681
Diethyl Ether	0.9	2.46009
Glucose	-2.6	2.69849

## Sheet: Fig 7B
	15 min	15 min	15 min	15 min	15 min	15 min	15 min	15 min	15 min	15 min	15 min	15 min	15 min	15 min	15 min	15 min	15 min	15 min	15 min	15 min	15 min	15 min	15 min	15 min	15 min	15 min	15 min	15 min	15 min	15 min	15 min	15 min	15 min	15 min	30 min	30 min	30 min	30 min	30 min	30 min	30 min	30 min	30 min	30 min	30 min	30 min	30 min	30 min	30 min
0	105.875	103.923	103.074	73.9258	105.155	102.09	96.5994	98.4287	106.25	104.274	101.081	98.5907	106.064	84.3459	106.454	100.324	98.7507	99.5925	102.792	102.409															98.0011	95.2791	100.518	95.8586	103.742	93.1346	104.953	106.542	98.3504	102.024	99.7992	111.525	105.111	97.5326	97.6063
1	90.7956	104.428	93.918	100.16	113.624	103.321	102.928	103.446	100.663	98.9783																									99.9012		98.1172	90.6579	101.951	100.99		105.367	106.139	98.1676	102.535	101.883	98.1404	104.37	100.962
3	98.6471	98.6779	91.8569	110.517	113.173	96.1626	109.125	102.481	104.8	86.6613	111.062	100.12		104.159	106.351	93.6709		99.8765	106.916	102.542															105.475	95.4729	99.8093	99.254	101.225	96.6895	97.1843	98.833	108.646	95.2144
4	100.109	106.327	107.942	106.015	98.9281	103.526	101.084	101.491	108.188	92.6906	97.3725	100.579	109.654	109.063	97.9775	101.754	98.3436																		98.7845	102.019	101.35	104.69	101.661	100.55	109.768	95.274	101.766	102.458	106.084	98.3443			110.07
6	99.2316	106.342	110.795	105.526	103.284			106.932	99.2603	102.301	101.744	99.3403	108.228	114.313		108.684	107.578	109.333	92.4096	101.23	103.996	108.763	104.724	100.352	104.989										111.708	104.172	107.141	106.143	108.893	107.292	100.674	103.789	95.7607	105.037	105.67	87.5381	107.853	95.1084	106.128
8	99.4284	92.4383	95.2889	95.8939	91.0335	98.5579	95.5463	96.664	95.9554	94.4553	87.6538	97.4628	96.2425		103.056	90.8859	93.3417	93.799	87.4129	91.0017	87.7902	95.3648		100.069	101.546	87.5831	100.703	94.6686	93.5714	89.4944	100.736	94.8921	96.0457		94.5077		90.0804	80.8129	92.5338	92.0825	97.6325	99.4802	98.5887	96.0918	89.3191	94.4198	94.3926	92.1845	98.5998
9	93.0823	90.5444	91.2848		89.2042	87.9522	85.3016	97.8319	92.7716	102.263		93.6011	86.1229	89.679	92.9449	91.0581	95.2889	89.6759	94.3086	87.4088	86.6971	90.9669	89.7754	93.6647	87.6374	89.8102	97.0413	94.3476	92.0138	92.8464	92.6588		82.4223	90.4696	97.2549	97.9112	92.0744	91.9927	98.0374	92.8236	92.4096	88.8608	86.0711		87.8965	93.1305		86.7455	95.5759
10	86.3998		91.094	78.4427	87.0622						90.7598	86.9012																							85.639	84.9383	91.1537	71.0173	78.6452	81.9689	87.9319	85.2159	72.871	89.4898	80.4888	76.848	87.6441		89.3312
12	79.8926	81.6184	80.7293		85.3262			79.0508	75.3952		67.0085	71.2383	74.941					67.593	69.8889	86.73															69.6412	74.7187	59.4064	73.8554	77.9061	77.1751	82.6525	63.6681	82.4849	78.0969	79.3671	76.2604	83.968
[truncated: 82 more columns]

## Sheet: Fig 7A
Concentration (%)	15 min	15 min	15 min	15 min	15 min	15 min	15 min	15 min	15 min	15 min	15 min	15 min	15 min	15 min	15 min	15 min	15 min	15 min	15 min	15 min	15 min	15 min	15 min	15 min	15 min	15 min	15 min	15 min	15 min	15 min	15 min	15 min	15 min	15 min	30 min	30 min	30 min	30 min	30 min	30 min	30 min	30 min	30 min	30 min	30 min	30 min	30 min	30 min	30 min
0	124.256	38.5173	95.8096	17.7222	140.118	115.369	132.287	118.223	158.337	85.8956	63.0982	65.9763	127.612	106.045	103.64	108.348	110.331	110.419	77.5011	100.494															93.7821	83.7698	97.3349	100.246	115.512	116.082	100.51	114.722	84.5389	94.3828	89.1787	85.9696	109.247	95.2853	100.032
1	111.656	109.716	85.513	137.891	198.914	166.799	129.852	143.193	112.984	73.5239																									93.5269		90.6031	59.8906	68.3619	79.2649		85.9785	98.3638	85.7075	80.9713	75.7127	81.6622	92.134	59.8457
3	125.485	152.788	120.949	159.591	133.213	88.4584	139.017	117.284	106.001	112.848	128.867	119.565		99.8268	94.8056	101.376		77.7521	44.0289	117.932															102.24	93.2253	106.273	88.1397	116.936	92.4913	91.9099	91.7312	98.1045	92.3382
4	122.063	124.561	137.877	130.827	121.252	93.8838	120.787	131.897	140.442	87.2814	85.7485	122.296	137.335	130.764	73.5681	82.2442	67.647																		118.715	99.4791	88.9776	57.7715	100.945	103.875	119.414	97.3605	78.8476	94.8748	117.567	91.1952			84.6685
6	91.4515	107.734	125.027	142.358	76.1645			116.33	124.934	114.851	136.051	58.9182	115.993	109.662		71.0511	55.7969	74.7803	86.9545	72.3564	107.592	57.3024	62.1395	97.2912	70.7166										67.2347	99.3817	66.5269	45.4493	80.8569	68.1605	98.401	19.9362	83.5483	59.8325	46.7135	33.1051	84.8909	3.97923	84.3297
8	88.1598	109.188	66.6982	47.1089	31.9757	83.8667	51.884	78.4278	53.3315	53.6415	47.2385	115.604	118.034		69.4028	116.114	78.0025	44.9832	46.846	79.0117	56.2776	34.8801		67.5496	46.1484	71.4914	35.4604	21.2443	52.5948	18.5647	34.669	54.2595	50.7976		56.9566		47.0695	60.4102	56.0706	65.3993	20.8387	51.9028	41.6861	55.0061	43.6263	44.7244	37.2564	42.6083	79.7013
9	90.7107	92.3845	22.4027		26.5843	108.579	17.6515	70.7523	22.6206	25.9232		90.5192	36.6573	64.3111	19.8068	33.6769	64.9972	39.8768	39.0554	28.7775	36.3591	49.9696	42.9097	35.4298	38.6649	30.1203	15.045	71.659	82.726	9.91762	13.6396		23.8436	29.6346	17.403	32.2513	25.7776	41.269	33.2196	48.4725	44.8056	19.1684	53.6792		4.58462	55.8644		16.5959	35.3293
10	1.52652		39.2357	27.9863	37.5804						18.5169	15.8839																							11.5654	50.8114	17.8154	1.78931	15.7528	1.66338	5.37057	2.73905	12.8825	24.3013	20.311	2.72368	22.4729		5.79619
12	5.84168	8.21345	1.59903		24.6995			20.2093	3.11059		9.67509	1.95378	9.68466					6.36103	14.8828	20.139															3.26899	0.856509	0.120381	6.61792	1.97487	1.63917	6.26189	4.47203	1.17904	3.56592	0.214606	1.65999	12.352
[truncated: 82 more columns]

[truncated: 30 more sheets: Fig 6 Tetrahydrofuran, Fig 6 Ethyl acetate, Fig 6 Methyl acetate, Fig 6 2-Butanone, Fig 6 Acetone, Fig 6 Isopropanol, Fig 5D, Fig 5C Tetrahydfofuran, Fig 5C Ethyl acetate, Fig 5C Methyl acetate, Fig 5C 2-Butanone, Fig 5C Acetone, Fig 5C Isopropanol, Fig 4D, Fig 4C, Fig 4B, Fig 4A, Fig 3B right, Fig 3B left, Fig 3A right …]
