# Supplementary material for: High-throughput assessment of the behavioral responses to toxic organic solvents in Caenorhabditis elegans
Source: PLoS One. 2025 Apr 17;20(4):e0311460. doi: 10.1371/journal.pone.0311460 (PMC12005522; doi:10.1371/journal.pone.0311460)
Supplement: S2 File — (XLSX) [file pone.0311460.s021.xlsx]

## Sheet: Fig S19B
Length	Width
1025.37	89.26
983	84.06
1008.2	84.93
1029.68	80.15
978.41	76.91
1009.32	79.38
907.43	71.54
983.37	82.25
992.43	78.99
1001.61	81.18
974.46	78.58
984.49	78.61
1055.2	86.05
1021.25	81.05
1000.7	85.29
1000.6	83.38
1024.87	81.86
1037.64	90.87
1023.09	84.4
1012.2	92.58
1040.06	84.88
1036.65	85.37
1049.11	79.25
1100.91	85.12
979.87	79.67
1076.1	84.76
1138.56	103.98
1044.09	85.63
1310.91	120.83
983.93	80.79
941.23	91.18
1108.55	91.27
1029.21	86.38
1016.82	82.15
1120.78	110.49
1128.96	105.57
1080.16	104.81
1053.72	98.96
1150.71	102.72
1100.19	101.38
1138.57	108.25
1147.35	114.8
1048.26	110.21
1134.98	90.68
1010.08	89.3
1081.95	90.99
1054.18	90.2
1044.55	84.37
1013.06	82.77
1070.79	90.02
1029.14	80.21
1089.36	93.03
1004.18	84.08
990.98	83.72
1095.95	88.76
1115.88	89.79
891.16	81.58
1043.04	83.98
1016.78	82.62
1035.07	89.28
885.07	86.68
995.68	95.47
1076.5	95.24
1027.12	91.76
1076.21	96.75
1067.8	95.23
1030.57	91.89
1049.96	88.42
1000.98	89.6
1062.19	95.38
988.64	87.28
1020.32	93.05
942.82	90.82
993.39	94.21
998.12	87.58
1001.14	88.54
1031.1	96.19
1043.53	95.57
1009.52	88.16
1024.7	88.84
960.61	86.91
1038.79	91.36
1028.39	89.98
982.14	86.47
1000.94	91.56
1026.58	92.98
1041.72	99.35
1038.34	91.06
820.53	74.38
939.77	94.97
1056.42	92.54
998.13	88.6
1105.62	94.4
1029.5	92.72
1050.77	93.16
1083.69	94.38
1085.41	93.77
1092.29	92.59
902.22	77.54
1075.72	89.96
1095.97	96.39
1036.84	92.65
1019.61	88
995.63	86.87
998.62	81.43
1124.24	97.56
1053.35	91.05
1039.26	91.96
1052.33	93.37
1060.19	88.34
1063.49	94.26
1105.64	83.7
1037.59	87.57
1013.65	85.64
1088.61	83.65
1155.91	88.46
1105.27	94.28
1068.9	89.48
1101.94	88.06
1147.54	95.64
1067.09	88.8
1078.37	89.91
1026.19	78.16
1024.95	83.8
1063.63	89.25
1105.02	79.77
1057.36	87.72
1072.16	89.39
1078.17	78.98
1127.32	92.47
1134.04	91.01
1034.2	75.33
963.59	77.57
1010.35	83.96
1066.08	85.76
1114.99	87.84
1051.26	85.16
1052.49	85.33
1028.37	86.24
1056.09	81.66
1063.64	86.75
1103.65	93.02
1055.83	88.18
1103.25	89.71
1107.63	88.66
1058.23	83.56
1099.38	87.44
1017.47	77.52
1078.31	86.01
1080.72	84.01
1063.29	82.49
1167.49	92.14
1072.23	85.06
1114.35	86.47
1110.75	94.54
1208.18	94.3
1103.71	89.76
1115.47	80.37
1175.34	87.94
992.13	74.71
1128.67	88.58
1174.29	91.51
1182.48	100.51
1154.89	100.83
1220.6	100.35
1146.33	93.8
1147.73	90.89
1117.23	96.45
1187.13	95.46
1160.42	92.77
1164.19	95.24
1137.81	90.38
1136.29	95.74
1166.41	100.09
1122.73	93.62
1116.24	99.37
1201.15	87.89
1156.4	93.26
1111.63	93.82
1155.72	91.99
1143.52	95.03
1177.37	90.02
1112.71	95.02
1185.06	96.04
1140.28	89.24
1115.64	87.21
1122.42	86.92
1196.55	92.44
1147.7	96.9
1085.44	87.56
1118.43	86.93
1154.2	91.15
1108.76	80.98
1159.17	84.93
1118.85	91.31
1146.78	90.35
1117.63	88.21
1161.18	95.45
1091.09	91.94
1203.26	83.7
1048.13	95.72
1038.66	95.19
993.83	95.28
1043.51	97.04
992.16	90.71
1016.03	95.04
1131.46	91.51
1065.75	94.71
1023.53	93.41
1139.49	93.9
1013.84	90.33
1070.16	88.93
1045.63	95.23
1049.96	95.34
1081.28	99.54
1025.79	96.82
988.58	92
994.42	91.26
1045.97	98.57
1040.82	94.61
1016.74	94.01
1104.66	106.96
1014.29	87.99
936.01	97.51
1105.23	97.47
1081.47	91.77
1057.95	96.92
996.2	98.34
1089.86	105.61
1041.38	98.56
979.24	90.94
1077.83	91.34
1055.33	88.57
1042.53	93.58
985.59	85.92
1029.15	85.91
1016.07	92.9
1073.28	92.48
995.95	88.76
990.84	90.46
954.61	86.87
1012.41	83.46
1067.24	94.24
995.41	87.07
978.41	85.83
981.61	86.6
965.88	87.06
1013.25	91.43
931.54	75.4
997.49	86.63
997.09	95.49
880.44	77.07
1086.11	91.94
1143.15	94.98
1114.39	89.88
1119	92.26
1075.16	89.43
1101.2	89.97
948.31	85.78
1017.7	89.21
1064.1	101.66
1163.57	101.91
1149.01	101.52
1148.19	94.17
1082.35	98.28
1084.42	91.73
1104.3	92.36
1097.92	96.89
1143.48	103.25
1064.13	93.16
1121.32	98.28
1098.53	96.76
986.08	95.57
1105.44	94.5
1110.95	97.54
1131.74	100.74
1147.91	103.43
1150.44	107.4
1043.77	95.56
1159.96	93.87
1152.79	99.13
1081.61	91.02
1088.24	101
1112.8	96.99
1073.13	90.82
1105.03	94.48
1101.67	93.27
1136.49	94.59
1131.67	100.1
889.33	84.27
946.23	91.39
1037.6	93.56
1048.32	93.4
1007.99	89.95
1097.97	101.54
1093.45	99.75
1100.27	100.54
957.62	88.54
1007.56	88.43
1027.1	111.49
1048.16	98.66
1036.75	94.29
982.96	90.2
1053.6	97.66
976.49	94.7
1050.35	100.83
1040.11	95.04
1067.08	102.92
1016.4	98.34
951.46	81.76
1117.72	102.1
1031.68	89.1
1094.57	101.91
1066.76	96.53
994.12	94.45
1063.71	93.11
1011.07	84.29
1144.84	95.02
1070.27	88.94
1071.42	89.41
1063.06	94.26
1096.49	97.99
1107.88	92.85
1082.51	97.04
1076.08	106.57
957.18	91.1
1161.35	94.49
1059.17	95.61
1093.32	93.09
1083.78	93.01
1078.92	90.77
994.09	92.02
936.98	96.6
1075.15	99.69
973.6	91.6
945.51	92.76
969.34	92.56
986.96	89.72
999.61	93.36
1096.93	101.4
994.38	89.45
948.06	92.24
1023.54	100.32
1022.93	94.64
1003.43	92.41
945.55	92.53
1031.81	98.64
1005.07	92.81
1024.68	91.5
894.17	82.74
1006.6	97.99
1043.01	91.02
1079.14	89.78
980.49	87.83
1039.3	94.94
1082.12	95.48
956.89	83.11
1035.28	91.77
1126.15	91.14
1118.89	91.83
1052.65	99.6
1021.2	84.55
1057.38	85.31
1044.15	83.48
1134.89	90.19
1041.1	86.55
945.24	80.44
1063.25	91.33
1104.87	90.56
1106.37	98.35
1128.43	101.64
1099.61	88.99
1075.3	94.58
1102.41	93.94
1090.88	99.8
1138.62	101.15
1094.79	97.33
1093.92	93.26
1111.61	97.93
1069.45	87.55
1128.17	91.56
1042.6	85.3
1092.55	94.44
1035.47	90.06
1100.79	89.81
1183.71	106.03
1093.85	94.44
1103.38	102.51
1110.18	96.09
1145.85	107.09
1079.66	98.75
1117.65	104.31
1106.86	102.54
1073.5	102.81
1163.08	101.32
1070.05	102.59
1052.52	105.82
1138.06	103.96
1142.75	101.37
1140.19	103.33
1107.41	102.53
1121.04	102.09
1029.28	91.07
1127.5	101
1077.38	90.06
1156.71	95.64
1148.83	94.19
1122.02	104.74
1073.37	102.12
1110.21	97.71
1142.64	99.6
1002.83	95.43
958.93	85.09
1126.81	92.66
1136.12	87.03
1132.16	92.17
1139.3	91.24
1069.06	86.76
1136.91	91.27
1085.99	93.85
1091.65	96.5
1149.72	88.59
1105.1	87.99
1080.49	104.43
1070.61	98.37
988.84	92.28
1068.91	99.5
1060.51	94.18
1060.67	92.65
1055	95.8
1063.65	100.9
1095.15	101.37
1006.96	93.41
1064.17	100.53
1057.31	101.07
1052.62	101.37
1083.13	104.05
1028.9	100.32
1077.98	95.17
994.38	99.51
1045.1	94.84
921.46	95.66
1059.28	96.81
1158.89	99.99
1136.58	105.18
1126.38	108.74
1066.48	103.57
1120.87	98.93
814.04	117.73
1113.89	109.35
1070.11	99.72
1075.08	105.71
1010.94	93.48
1102.49	101.39
986.85	94.41
1025.26	91.51
1018.51	92.6
1039.14	104.28
1048.95	95.2
1065.38	100.36
1139.44	110.19
1075.83	110.59
1043.28	106.01
1012.92	94.24
1013.12	89.91
1058.06	106.66
1050.58	97.95
1089.29	94.45
1032.49	93.7
1053.34	114.89
1088.25	99.03
1051.4	102.39
994.94	105.95
898.82	90.66
1046.05	92.25
992.32	97.17
942.06	95.49
974.45	89.88
1069.45	100.74
1019.72	92.92
1047.08	97.57
1130.45	99.97
1070.54	97.72
1015.3	90.97
1078.45	97.15
1064.07	95.31
1021.71	94.78
1036.94	89.94
982.33	88.49
1102.04	99.73
1019.1	91.46
1044.47	95.67
877.61	73.43
1034.97	92.85
1064.55	97.21
1034.27	92.01
962.14	91.23
995.05	92.89
922.75	78.65
973.27	97.52
1105.9	100.61
995.24	94.88
1111.72	104.87
1065.54	118.72
1079.03	110.67
1116.87	113
1118.15	107.06
1030.88	103.68
1120.1	100.3
1058.41	107.97
1083.54	103.63
1104.52	100.38
1084.58	108.68
1077.15	110.84
1148.39	101.64
1013.29	89.87
1016.3	85.67
913.39	80.17
1010	87.81
957.97	85.45
988.1	87.02
1003.14	84.64
1015.74	82.15
1047.99	88.29
1011.54	84.44
1003.01	86.49
921.13	74.73
1008.73	81.25
998.14	81.65
983.97	85.14
1001.71	80.27
991.84	81.01
936.21	84.74
840.68	70.48
1040.02	82.96
894.08	83.04
978.76	76.96
993.06	83.05
954.94	85.82
1052.66	77.77
1004.39	121.49
1153.68	137.52
929.93	88.19
1040.81	100.46
1027.49	110.17
965.79	85.99
1065.98	96.55
1051.97	110.53
867.84	68.01
942.67	76.43
943.1	81.63
1086.09	87.64
932.35	73.14
891.82	66.96
920.12	93.8
964.53	85.25
968.27	85.01
957.63	80.92
992.45	90.41
1022.87	91.24
936.16	83.41
1080.54	89.41
1114.58	108.76
1129.14	94.1
1063.31	99.61
1080.99	93.88
1044.68	96.5
1151.47	97.5
925.73	87.85
1159.88	103.46
1065.5	92.81
1064.37	89.3
1055.3	88.83
1082.66	84.17
1049.85	103.6
1047.72	100.03
1047.63	100.34
1098.69	104.75
1032.34	81.69
1036.47	104.77
1024.63	83.29
975.33	83.25
1007.28	89.33
999.33	87.51
1014.71	88.71
957.91	89.86
1029.71	87.71
946.6	81.49
947.23	86.48
909.92	79.73
1000.96	91.6
913	78.45
990.13	91.66
927.24	83.76
900.35	77.63
938.35	83.55
1039.56	93.77
976.59	88.54
944.98	81.96
870.97	70.81
931.91	87.73
1001.17	95.95
944.91	80.34
995.23	87.26
1035.47	91.48
933.19	84.5
920.53	89.75
885.14	86.87
983.41	91.49
957.83	87.73
1022.34	89.94
936.22	87.35
1042.74	90.06
999.24	89.65
991.17	86.12
1047.76	90.8
1028.2	90.2
1098.61	92.51
1008.2	89.98
938.24	78.55
986.11	86.87
979.67	80.16
1036.03	94.93
1006.65	88.65
972.24	87.85
973.2	83.82
1052.99	89.57
965.61	83.88
1006.7	88.89
948.41	90.13
1040.05	91.95
1024.46	93.81
1046.28	89.37
933.98	78.29
1029.37	86.5
1098.53	92.01
1051.18	86.89
940	91.4
1032.03	90.81
1128.67	95
968.4	87.21
957	82.81
935.52	81.12
990.45	85.14
1028.45	99.77
1111.74	97.44
1116.74	99.96
1106.13	97.82
1098.75	99.98
1123.84	101.99

## Sheet: Fig S17F
	15 min	15 min	15 min	15 min	15 min	15 min	15 min	15 min	15 min	15 min	15 min	15 min	15 min	15 min	15 min	15 min	15 min	15 min	15 min	15 min	15 min	15 min	15 min	15 min	15 min	15 min	15 min	15 min	15 min	15 min	15 min	15 min	15 min	15 min	15 min	15 min	15 min	15 min	120 min	120 min	120 min	120 min	120 min	120 min	120 min	120 min	120 min	120 min	120 min
Methyl cellosolve	31.1401	48.6711	67.1161	38.0773	52.1686	47.4062	47.1029	55.1684	55.795		22.2367	47.4271	29.8554		55.2081	35.148	46.5801																						49.4675	78.6254	89.5684	51.5857	78.1227	92.4809	96.2735	85.2724	52.2116	102.314	81.736
Ethyl cellosolve	29.1602	26.9043	26.9129	39.2157	22.2546	19.2899	46.2788	38.9678	17.1791	49.5879	17.7264																												13.4404	0.107676	6.2442	24.4292	5.80397	2.10384	9.50507	7.98134	34.1147	3.99984	47.4434
Isopropyl cellosolve	30.5279	28.3353		32.3327	25.608	48.7526	29.9226		32.7298	30.6151		29.9223	37.8042	27.9525		31.7882		20.5234	34.8048	25.7876	41.0432		30.9241	46.5947	38.6396	41.4155		39.7831	43.7057	39.9672	46.0928	24.3023	26.03	26.9807	26.5073	26.0797	77.9902	38.6228	43.4454	46.4834	33.5407	58.1101		32.3407		66.9083	46.1212	53.476
Butyl cellosolve	27.5209	23.9564	41.8024	40.2416	71.5261	75.7389	17.3875	32.9784	31.9421	32.032	34.5719	62.1322	23.4213	41.6454	42.427	26.3119	26.6838			23.0641	45.2603																		15.5712	5.70797		2.28358	14.0443	20.9205	13.9525	5.07654	13.4451	14.0549	22.8745
Isobutyl cellosolve	46.7979	67.0704	27.8339	32.5634	33.3714	43.5543		40.6226	27.2092	21.8613	32.6118	33.1141	27.8013	47.2415	28.0003		41.9914		55.0468	48.2562	35.107	37.0176		34.7204			53.5861	30.3381	34.4443	18.0945	46.375	56.8052							23.4215	8.47085	10.2345	18.8044	10.2017	5.176	8.74999	12.9319
Phenyl cellosolve	24.9968	26.7009	66.4724	29.2179	50.7038	27.2829	22.2955	50.381	23.2893	39.5242	15.0248	28.895				34.3135	30.4657	31.9232	26.4542	21.2194	36.2916	21.4044		38.5677	39.3989	32.3604	40.9738												0.749565	2.09434	1.23291	0.903183	0.0381108		0.652565	1.64115	0.677364	0.857877	0.106575
Benzyl cellosolve	39.8001	52.9254	47.2699	48.155	41.2698	31.6697		30.9643	38.3145	46.3521			49.5211	37.917				51.1122			31.3194																		0.0243548	0.13573	0.0191555	0.0612974	0.572185			0.223083		0.113808	0.0612652
2-Ethoxyethyl acetate	31.6435	43.4538	23.6837	26.9522	41.5001	10.1108	10.6246		11.049	20.5865	35.939	16.0373	15.0137	59.4134	21.454	23.243	55.5	25.5671	54.4329	51.5082	30.9184		21.0639	31.9636	30.4118	37.5557	21.9965	16.4336	17.793	30.4321	52.7503	18.0386				28.7518	44.0362	10.1089	16.3303	11.4755	3.98092	25.0979		12.5237	42.8726	7.90644	10.839	48.7697	8.13934
[truncated: 31 more columns]

## Sheet: Fig S17E
	15 min	15 min	15 min	15 min	15 min	15 min	15 min	15 min	15 min	15 min	15 min	15 min	15 min	15 min	15 min	15 min	15 min	15 min	15 min	15 min	15 min	15 min	15 min	15 min	15 min	15 min	15 min	15 min	15 min	120 min	120 min	120 min	120 min	120 min	120 min	120 min	120 min	120 min	120 min	120 min	120 min	120 min	120 min	120 min	120 min	120 min	120 min	120 min	120 min
1,4-Dioxane	21.9667	27.7987	9.39173	21.8074		15.6047	20.5437	15.2444	37.6218	29.6441	23.9263			31.6878	36.2026		23.3183	47.8188		24.5349	46.6009	26.3377	45.2995	30.5869	61.6465	58.2599			24.925	0.212276	0.21172	0.285999	0.0581467		0.0680529	0.296028	0.0951107	0.0435683	0.697677	0.218991	1.0489
Tetrahydrofuran	29.731	13.5199	0.705357	5.0028	5.46468	14.5062	17.021	41.6388		36.5211		4.67741	6.8322	5.72653	24.6995															0.0384785	1.03218	0.0155822		0.0860115	0.0737769	0.833795		0.0954012	0.202103	0.40686
Diethyl Ether	14.6421	10.6871	2.07108	7.01008	2.69397	4.8401	2.07564	5.09694	3.72656		2.73179	5.61982	3.54912	12.0919	3.99451	3.39364	5.0635	2.10469	1.12477	4.99649	37.4906		4.9411	5.51077		21.7881				0.474865	25.7752	2.02582		4.76434	7.59722	2.47015	5.54452	9.36531	3.82404	22.4031	14.5851	3.94607	1.68741	8.22603				2.2922	13.6185

## Sheet: Fig S17D
	15 min	15 min	15 min	15 min	15 min	15 min	15 min	15 min	15 min	15 min	15 min	15 min	15 min	15 min	15 min	15 min	15 min	15 min	15 min	15 min	15 min	15 min	15 min	15 min	15 min	15 min	15 min	15 min	15 min	15 min	15 min	15 min	15 min	15 min	120 min	120 min	120 min	120 min	120 min	120 min	120 min	120 min	120 min	120 min	120 min	120 min	120 min	120 min	120 min
Methyl acetate	19.0739	5.53627		59.254	61.2538	35.7296	36.1394	55.3171	57.5603	27.5006		9.92899		50.2266	9.12262	44.1937		38.97	28.29	13.5018	51.6487	62.4954	69.9811	31.8075	51.4053	42.2415	35.4332	47.1388			15.8422	37.8759	42.5135	58.9435	0.714297	0.0342468	0.0862736	0.120383	0.691729
Ethyl acetate	13.4685	27.6517	7.95169	18.4723	15.8693	47.2352	20.9697	12.0419	16.6544	32.41	28.0522	66.5377	7.97253	42.6052	16.2163		10.485	21.5163	25.1453	59.3429	63.8587	33.7307													0.00189488			1.68518		1.81448	0.0773741	1.42067		1.72472	0.0413714	0.0915856	2.99045	0.837163	1.83331
Isopropyl acetate	24.0003	1.45104		0.480153	0.639683	42.8738	14.0503	1.3715	81.4014	43.653																									0.791075	0.0348522	0.540354	0.809876	0.00553726			0.0801275			0.0312693	0.0858647		0.0732873
[truncated: 3 more columns]

## Sheet: Fig S17C
	15 min	15 min	15 min	15 min	15 min	15 min	15 min	15 min	15 min	15 min	15 min	15 min	15 min	15 min	15 min	15 min	15 min	15 min	15 min	15 min	15 min	15 min	15 min	15 min	15 min	15 min	120 min	120 min	120 min	120 min	120 min	120 min	120 min	120 min	120 min	120 min	120 min	120 min	120 min	120 min	120 min	120 min	120 min	120 min
Acetone	24.6848	48.4954	40.6839	65.2569	44.3469	32.2745	59.4375		44.6496	54.1211	37.2374	68.9249	14.5134		26.7272	71.4145	50.6477	32.7935	72.7321	60.7201	57.0389	36.4341		60.0734	56.419	20.8842	0.0158138	0.780343	0.915056	0.262683	0.0655141		0.169271		0.489941
2-Butanone	7.29777	0.334003	11.7864	0.0754063		5.35298	22.768	53.3098	7.0065	4.93975	50.2107	68.9623		57.6604		14.0526		20.0854	25.0655	28.52							0.143263	0.0306559		0.650323			1.16003
2-Pentanone	0.322713	1.0751	0.0724296	0.6835			6.95693			2.85451	0.516944																0.0632637	0.0903223	0.978515	0.103661		1.52529	0.0282019	0.244708	0.284604	0.111283	0.49324
2-Hexanone	0.0315331	0.608899	0.0306448	0.0750576		0.385159	1.82419	0.0639544	0.718161	1.25257	0.0608455	0.367911	1.93421		1.25583	1.35361	0.0699603	0.020874	2.42255								0.070626	0.122632	1.58486			0.0629214	0.0504013	1.19785	2.0223	0.376154	0.188122	0.36005
Methyl isobutyl ketone	1.47522	3.75577	0.155021		1.01559	1.94304	1.87698	3.24223	1.59578	0.298605	4.95024	9.47918	2.15396	6.20552			9.88691										0.135186	0.0605769	0.0728977	0.0205346	0.189818	0.435858	2.03552	0.0047914	0.0920626	0.121586		0.141037			0.603105	1.08397
Cyclohexanone	34.5759	29.6136	21.1319	43.7163	48.5796	76.8843	43.414	42.8756	36.96	32.556		53.0511	54.6965	28.2522	42.5264	21.7445	18.2447	57.371	38.3639		85.9184	31.3206	47.8429	51.9176			0.370645	0.0205316	0.0649289	0.0550361	0.160572	0.0818412	0.0607393	0.713041	0.0926038				1.08954	1.06922	0.0765495	0.0233832	0.0356451	0.107506

## Sheet: Fig S17B
	15 min	15 min	15 min	15 min	15 min	15 min	15 min	15 min	15 min	15 min	15 min	15 min	15 min	15 min	15 min	15 min	15 min	15 min	15 min	15 min	15 min	15 min	15 min	15 min	15 min	15 min	15 min	15 min	15 min	15 min	15 min	15 min	15 min	15 min	15 min	15 min	15 min	15 min	15 min	15 min	15 min	15 min	15 min	15 min	15 min	15 min	15 min	15 min	15 min
Methanol	82.6142	22.6971	16.1549	12.3637	35.5525	19.1131	36.9634	23.198		52.1175	39.6138	36.8449		36.0255	24.2455		27.0158	52.6023	17.764	4.0366	23.0009	22.4153		3.91639	7.80316	47.3139		6.51935		12.1149		9.5596	16.7004
Ethanol	54.3416	27.1144	48.5842	10.6871	32.5645	69.5559	42.4401	62.3271	17.3778	28.0753	5.8038	63.9198	62.3491	50.181	59.296	38.8181	20.7891	37.4274	37.5775	38.6974	39.7416	33.5656	6.48411	27.5037	25.0488	59.9466	48.1435	27.9703	44.9389	48.158	25.6729	33.5655	32.4282
Isopropanol	15.797	16.581	66.0931		22.6444		34.9221	14.4754	18.8897	11.5709	30.6787	57.0481		15.1697		33.2375	31.7186	41.2173	28.1464				46.1944	17.0773	34.6623				66.7077
1-Butanol	61.8559	3.15632	21.5334	35.0009	60.1422	38.5872	50.8064	36.4759	65.2	72.7189	21.3212	55.81	55.3175	55.1475	38.5417	36.3149	72.6546	52.0924	38.5126	41.7722	69.9274	32.9028	33.6389	52.3003	55.2375
2-Butanol	20.4668	57.7487	60.077	43.5834	36.8348	92.1106	62.314	78.9007	29.0431	67.7039	31.553	36.5073	46.99	31.4914	47.6564	49.2452	36.5657		54.2417	33.8444	51.7966	49.4679		62.0637	14.4373	65.5271	54.0089		78.4277	36.443		72.137	28.668	35.9498	43.6542	56.507	31.6838	39.6488	4.92355	58.7136	25.0632	54.8967		63.8748	48.9633	22.1652	94.9144	36.3324	15.7756
Isobutanol	49.1159	83.6921	54.1406	46.5289	2.62698	74.1695		63.5451	58.6392	18.6757	36.4282	26.2563	90.6595	75.3313	56.7649	39.1983	47.4262	43.4595	48.1077	35.5348	75.7674	42.0314	70.7418	34.9702			48.5669	21.3071			42.5889	43.0544	42.3325	70.8265	58.3727	45.4726	33.7492	43.0735	35.0128	71.8824	22.7123	34.7462	45.1337	34.393	52.6115	57.0918
Isopentanol	45.6642	56.6699	40.8314	18.0872	22.4706	30.6643	33.9716	63.9845	94.9704	47.4043			27.1461
2-Hexanol	1.75294	2.76544	5.81493	0.0852751	3.55158	3.09687
Cyclohexanol	3.87779	1.78334	2.84975	0.130606	7.17318	0.177558	5.75481	0.734195	5.37315	2.58254		8.58556
Benzyl alcohol	0.286395	0.762776	0.213895	0.280467	0.0137659	0.0595456	1.32875	1.11369	0.144062	0.00128055	0.176717	0.0493012	0.0294527	0.0663249	0.154306		0.850712	1.03388	1.05964	0.769069	0.103653	2.43231
[truncated: 60 more columns]

## Sheet: Fig S17A
	15 min	15 min	15 min	15 min	15 min	15 min	15 min	15 min	15 min	15 min	15 min	15 min	15 min	15 min	15 min	15 min	15 min	15 min	15 min	15 min	15 min	15 min	15 min	15 min	15 min	15 min	15 min	15 min	15 min	15 min	15 min	15 min	15 min	15 min	15 min	15 min	15 min	15 min	15 min	15 min	15 min	15 min	15 min	15 min	15 min	15 min	15 min	120 min	120 min
NaCl	15.7828	50.8106	110.142	56.3002	21.5847	93.5189	32.5302	49.9971	72.3549	29.1552	20.9548		36.0638	39.7551	51.4821	29.6803	65.2544	51.5382	33.6902	23.2985	39.9287	19.655	35.9577	63.5926	18.0155	47.3964		28.6125	33.3413	40.0881	31.4784	51.5058	39.0639	5.71922	19.6444	27.1009	27.4038	33.4969	40.2085	40.5789	18.2354	33.9791	38.5914	24.7743	8.41414	43.3715	27.1135	65.1196	65.7139
Glucose	90.7107	92.3845	22.4027		26.5843	108.579	17.6515	70.7523	22.6206	25.9232		90.5192	36.6573	64.3111	19.8068	33.6769	64.9972	39.8768	39.0554	28.7775	36.3591	49.9696	42.9097	35.4298	38.6649	30.1203	15.045	71.659	82.726	9.91762	13.6396		23.8436	29.6346														75.8111	78.971
[truncated: 59 more columns]

## Sheet: Fig S16B right
	15 min	15 min	15 min	15 min	15 min	15 min	15 min	15 min	15 min	15 min	15 min	15 min	15 min	15 min	15 min	15 min	15 min	15 min	15 min	15 min	15 min	15 min	15 min	15 min	15 min	15 min	15 min	15 min	15 min	15 min	15 min	15 min	15 min	15 min	15 min	15 min	15 min	15 min	15 min	15 min	15 min	15 min	15 min	15 min	15 min	15 min	15 min	15 min	15 min
0	101.212	101.293	98.984	101.286	102.901	96.1707	103.375	101.443	83.3799	94.104	103.043	102.881	104.195	108.416	103.226	112.052	94.8073	102.393	100.311	98.4715	102.26	101.72	102.387	99.3767	101.423	97.4753	97.1547	94.4124	102.65	99.3445	99.6518	90.2246	105.304	104.022	88.6504
415	92.542	94.5144	97.422	95.6138	99.8715	100.162	88.2078	92.7994	95.8301	95.5239	98.3428	99.2513	107.548	95.5261	86.181	94.388	97.7227	98.568	95.0979	101.406	94.7906	92.9924	81.5483	100.865	102.136	90.4487	99.7983	102.392	84.5758	103.783		97.2257	98.9651		76.3865	96.8529		98.2052
515	89.2017	89.9794	90.1835	82.1807	83.3998	89.0631	85.7162	88.6138	95.6659	85.4721	88.7258	88.7014	87.2216	86.9531	83.1025		93.6591	92.2891	81.2566	89.7531	88.89	91.9363	91.7521	88.5384	83.27	90.0726	92.1193		90.8525	86.7368		90.858	95.4696	87.3292	95.8223	90.8059	85.4876	92.0428	82.1895	84.7555	87.9626		87.5965	96.0065	92.542	87.9992	91.0599	91.5558	93.4372
565	84.6024	78.1715	82.5767	87.267	84.5691	79.8887	76.3477	71.9147	84.6723	82.5101	80.9781	87.0629	85.4632	91.2496	85.9746		86.2043	90.5074	85.4244	89.3393	82.8319	92.907	83.5685	83.0926	86.3529	76.8802	86.5249	79.0412	80.4723	83.2956	90.8003	84.9485	84.4371	84.6113	91.9674		89.2672	84.507	85.2813		85.8471	88.819	92.0783	84.8176	81.4607		84.7055	82.7586
615	91.7277	77.9906	71.3334	75.0398	97.9257	75.5567	90.9956	83.3222	82.4147	76.3865	75.0254	80.9948	78.9092	78.8681	88.89	76.9534	78.0239	81.2865	72.7124	76.6273	81.2355	86.4439	84.9174	92.3811	78.7206	84.3295	90.5629		86.4805	80.5022	86.1277	79.1366	78.0506	83.8225	79.2265	81.0192	82.2372	81.2033	87.8605		78.654	79.993	92.8404	87.1306	90.2113
665	73.804	79.404	77.6967	81.6271	78.0406	77.6368	84.1132	74.961	63.832	62.493	78.8138	84.1143	81.7536	80.7784	79.2032	70.4837	79.8089	71.4699	86.4273	69.2756	84.4892	83.8181	75.7886	69.6472	81.3054	82.6277	84.6623	79.7512			75.468	74.3875	82.3349	81.241	70.1331	78.5475	82.0886	75.1751	77.233	91.6157	79.2553	77.8376		79.2209	75.0165	77.2707	83.8414	68.9339	76.4231
715	73.8716	78.3723	77.984	84.4559	89.0043	88.0469	83.6605	74.8479	74.8334	76.0082	81.5861	71.8094		72.6857	76.98	85.5287		80.8239	81.7181	82.0775	61.407	60.1024	81.6914	73.3303		70.8098		82.2539
[truncated: 200 more columns]

## Sheet: Fig S16B left
	15 min	15 min	15 min	15 min	15 min	15 min	15 min	15 min	15 min	15 min	15 min	15 min	15 min	15 min	15 min	15 min	15 min	15 min	15 min	15 min	15 min	15 min	15 min	15 min	15 min	15 min	15 min	15 min	15 min	15 min	15 min	15 min	15 min	15 min	15 min	15 min	15 min	15 min	15 min	15 min	15 min	15 min	15 min	15 min	15 min	15 min	15 min	15 min	15 min
0	115.211	69.5495	72.4949	94.8608	119.416	136.256	134.587	103.612	20.6967	82.7065	109.201	121.111	112.633	102.271	113.216	92.0051	90.2218	86.5952	110.482	72.7112	108.798	139.501	118.579	111.796	89.1748	80.5307	83.998	138.658	74.7175	123.454	101.468	55.5277	101.632	141.71	70.6167
415	43.4777	68.6838	107.263	90.3244	80.5999	84.015	63.3805	98.0282	101.35	96.2674	75.468	58.479	94.5853	65.714	93.5736	108.281	66.4594	100.38	100.752	85.5534	117.992	109.401	58.855	94.2076	79.8456	52.5682	110.032	93.8308	112.119	36.4022		65.8275	94.2884		31.5029	112.399		119.91
515	60.4947	63.005	27.1075	98.1919	90.0416	47.1923	107.169	104.512	53.3993	115.417	73.844	71.9622	60.5083	97.3527	37.6113		68.9033	53.0286	93.8486	88.8419	87.7488	52.5322	73.9673	50.1126	90.2876	82.1256	50.7104		35.4864	65.9482		66.7821	123.155	79.249	41.5159	72.0088	46.7416	87.1254	42.7388	68.8785	32.6907		107.436	61.2917	87.3851	34.9209	87.2709	110.543	60.2836
565	64.7453	40.3409	29.2673	36.6055	71.6434	26.4239	80.9543	51.2539	17.8271	72.9561	31.2869	24.6364	46.1147	76.9811	55.421		34.4643	52.5757	67.4498	48.9838	69.8342	76.1471	46.0591	53.8099	49.6311	23.6867	49.2269	36.8681	48.8519	38.796	62.7789	65.6203	56.5314	59.378	60.6737		33.4416	81.3175	48.2001		70.7798	54.5877	69.1537	69.8844	29.369		43.0514	29.6768
615	44.048	15.9605	36.7114	34.9546	91.3839	18.0123	77.3668	54.334	41.1819	37.7532	35.0845	57.8741	56.165	33.3129	49.5158	22.4156	43.6244	62.5023	28.7975	31.8397	27.9973	68.7215	53.1848	56.7963	42.1408	28.161	45.6684		57.2109	45.6198	64.1236	31.9265	42.6897	38.8525	19.814	30.1817	34.327	13.5985	34.1285		34.1331	12.6862	92.3238	46.5143	47.8292
665	14.3769	25.2165	31.4482	24.8719	11.6991	24.7175	36.107	28.7003	13.2903	19.2228	23.8903	11.5831	21.0842	24.9979	13.3195	25.1555	18.925	38.7963	14.2355	32.6049	52.58	0.70195	26.6401	15.7137	35.7216	30.9113	21.5836	15.6365			6.91385	46.5902	22.6593	31.2061	23.7601	21.7763	37.2967	12.8573	30.6791	27.3158	25.311	19.0005		35.8104	6.73941	18.7423	20.925	6.57597	13.7099
715	7.68649	11.081	15.2137	28.6563	41.116	16.7074	3.45343	6.6017	4.07472	15.3994	25.325	2.36234		21.0272	27.5649	25.9623		15.0592	31.6886	17.6299	3.52476	10.1516	13.819	18.873		6.48232		23.2161
[truncated: 199 more columns]

## Sheet: Fig S16A right
	15 min	15 min	15 min	15 min	15 min	15 min	15 min	15 min	15 min	15 min	15 min	15 min	15 min	15 min	15 min	15 min	15 min	15 min	15 min	15 min	15 min	15 min	15 min	15 min	15 min	15 min	15 min	15 min	15 min	15 min	15 min	15 min	15 min	15 min	15 min	15 min	15 min	15 min	15 min	15 min	15 min	15 min	15 min	15 min	15 min	15 min	15 min	15 min	15 min
0	102.655	98.4135	100.936	103.087	97.954	101.049	90.8478	98.4506	99.3576	100.277	97.5585	98.5627	105.642	102.243	100.186	100.176	102.605
415	101.196	97.119	96.5133	101.951	99.707	95.331	100.816	75.6733	95.6924	93.1925	95.4171	99.0493	93.1124	91.6227	99.2955	100.989	97.7247	93.7471	98.5517	94.4259	95.0266	95.1508	99.3606	90.5074	92.5157	93.1124	91.5876	96.7696	87.6631	101.732	97.5325	100.144	101.453	94.6842	93.6721	96.5133	97.1571	79.8141	92.755			89.9478	99.9883	99.4587		83.6074	102.257	97.0319	101.027
515	92.4797	87.2697	92.6369	96.3932	98.822	85.0221	91.5005	86.0953	88.6032	91.907	91.4565		93.3567	92.6839	88.7263	84.6877	78.4435	90.3903	92.2254	92.9813	84.4554	89.0838	86.5909	85.6638	82.1548	95.8906		95.0006	92.733	85.3224	89.278	89.7105	97.131	95.1257	96.3301	96.235	90.0449	99.5108	94.2307	83.211	95.0046	91.6477	87.7372	86.1944	94.2277	91.6217	101.831
565	85.805	80.9524	86.8852	90.6305	86.0062	89.6694	95.6964	87.9204		81.7733	86.0453	94.0735	79.1203	80.2486	89.324	81.4219	91.5196	79.8721	89.6604	83.5924	79.7991	95.2829	85.1002	80.611	84.965	88.3369		88.3459	81.4389
615	80.8853	83.0398		83.226	80.4818	84.11	92.9422	81.1907	86.5428	82.1858	88.8195	83.5304	95.0026	89.6754	90.5144	82.8506	78.0971	77.2321	80.8593	82.1458	93.3607	85.8951	86.3606	83.5814	85.786	92.4446	79.1153	88.8435	84.3433	90.2601	86.8772	89.0097	92.78
665	84.6887	83.5954	69.5592	80.8272	84.4654	71.6466	73.8452	77.2621	81.467	81.2697	81.3849	72.6188	78.4205	78.6527	80.4488	80.9764	83.7907	69.0156	82.8255	83.9188	71.2412	82.8916	81.6402	84.4805	83.5524	74.9154	82.6523	80.4047	88.4731		85.0321	78.5006	77.8328	75.5872	83.0959	84.961	79.2384	78.1451	75.5602	85.1923	67.5089	86.5408	83.0959	69.6543	87.4429	78.6067	86.6249	82.398	86.9913
715	81.1686	64.6205	82.1438	78.3994	74.593	82.2469	77.6205	86.2295	80.9334	86.0543	77.3913	83.1299	81.7893	82.5312	81.8194	71.7177	79.5438		76.1779	82.9136	86.3716	66.737	79.0382	79.4106		87.9995	76.4472	74.8493	65.7308	84.6897	84.3032	86.5478	81.8164
[truncated: 187 more columns]

[truncated: 90 more sheets: Fig S16A left, Fig S15 Tetrahydrofuran, Fig S15 Ethyl acetate, Fig S15 Methyl acetate, Fig S15 2-Butanone, Fig S15 Acetone, Fig S15 Isopropanol, Fig S14B Tetrahydrofuran, Fig S14B Ethyl acetate, Fig S14B Methyl acetate, Fig S14B 2-Butanone, Fig S14B Acetone, Fig S14B isopropanol, Fig S14A Tetrahydrofuran, Fig S14A Ethyl acetate, Fig S14A Methyl acetate, Fig S14A 2-Butanone, Fig S14A Acetone, Fig S14A isopropanol, Fig S13E 2-Ethoxyethyl acetate …]
