# Supplementary material for: High-throughput assessment of the behavioral responses to toxic organic solvents in Caenorhabditis elegans
Source: PLoS One. 2025 Apr 17;20(4):e0311460. doi: 10.1371/journal.pone.0311460 (PMC12005522; doi:10.1371/journal.pone.0311460)
Supplement: S3 File — (XLSX) [file pone.0311460.s022.xlsx]

## Sheet: Fig 8D
Within each column	compare rows (simple effects within columns)
Number of families	2
Number of comparisons per family	4
Alpha	0.05
Dunnett's multiple comparisons test	Mean Diff.	95.00% CI of diff.	Below threshold?	Summary	Adjusted P Value
NaCl(-)
Control vs. 2-Butanol 1%	0.1606	-0.03415 to 0.3554	No	ns	0.133
Control vs. 2-Butanone 1%	0.2459	0.05113 to 0.4407	Yes	**	0.009
Control vs. Methyl acetate 1%	0.2673	0.07251 to 0.4621	Yes	**	0.0041
Control vs. Tetrahydrofuran 1%	0.3771	0.1823 to 0.5719	Yes	****	<0.0001
NaCl(+)
Control vs. 2-Butanol 1%	-0.3434	-0.5382 to -0.1486	Yes	***	0.0002
Control vs. 2-Butanone 1%	-0.2072	-0.4020 to -0.01238	Yes	*	0.0339
Control vs. Methyl acetate 1%	-0.1587	-0.3535 to 0.03610	No	ns	0.14
Control vs. Tetrahydrofuran 1%	-0.189	-0.3838 to 0.005783	No	ns	0.0596
Test details	Mean 1	Mean 2	Mean Diff.	SE of diff.	N1	N2	q	DF
NaCl(-)
Control vs. 2-Butanol 1%	0.9002	0.7396	0.1606	0.07723	6	6	2.08	50
Control vs. 2-Butanone 1%	0.9002	0.6543	0.2459	0.07723	6	6	3.184	50
Control vs. Methyl acetate 1%	0.9002	0.6329	0.2673	0.07723	6	6	3.461	50
Control vs. Tetrahydrofuran 1%	0.9002	0.5231	0.3771	0.07723	6	6	4.883	50
NaCl(+)
Control vs. 2-Butanol 1%	0.3084	0.6518	-0.3434	0.07723	6	6	4.446	50
Control vs. 2-Butanone 1%	0.3084	0.5156	-0.2072	0.07723	6	6	2.683	50
Control vs. Methyl acetate 1%	0.3084	0.4671	-0.1587	0.07723	6	6	2.055	50
Control vs. Tetrahydrofuran 1%	0.3084	0.4974	-0.189	0.07723	6	6	2.447	50

## Sheet: Fig 8C
Within each column, compare rows (simple effects within columns)
Number of families	2
Number of comparisons per family	4
Alpha	0.05
Dunnett's multiple comparisons test	Mean Diff.	95.00% CI of diff.	Below threshold?	Summary	Adjusted P Value
NaCl(-)
Control vs. 2-Butanol 1%	0.1192	-0.1477 to 0.3861	No	ns	0.6241
Control vs. 2-Butanone 1%	0.1522	-0.1147 to 0.4190	No	ns	0.415
Control vs. Methyl acetate 1%	0.3601	0.09322 to 0.6269	Yes	**	0.0048
Control vs. Tetrahydrofuran 1%	0.4122	0.1453 to 0.6790	Yes	**	0.0011
NaCl(+)
Control vs. 2-Butanol 1%	-0.5197	-0.7866 to -0.2528	Yes	****	<0.0001
Control vs. 2-Butanone 1%	-0.3587	-0.6256 to -0.09187	Yes	**	0.005
Control vs. Methyl acetate 1%	-0.5641	-0.8310 to -0.2973	Yes	****	<0.0001
Control vs. Tetrahydrofuran 1%	-0.5619	-0.8288 to -0.2951	Yes	****	<0.0001
Test details	Mean 1	Mean 2	Mean Diff.	SE of diff.	N1	N2	q	DF
NaCl(-)
Control vs. 2-Butanol 1%	0.826	0.7068	0.1192	0.1058	6	6	1.127	50
Control vs. 2-Butanone 1%	0.826	0.6738	0.1522	0.1058	6	6	1.438	50
Control vs. Methyl acetate 1%	0.826	0.466	0.3601	0.1058	6	6	3.403	50
Control vs. Tetrahydrofuran 1%	0.826	0.4138	0.4122	0.1058	6	6	3.896	50
NaCl(+)
Control vs. 2-Butanol 1%	-0.189	0.3307	-0.5197	0.1058	6	6	4.912	50
Control vs. 2-Butanone 1%	-0.189	0.1697	-0.3587	0.1058	6	6	3.391	50
Control vs. Methyl acetate 1%	-0.189	0.3751	-0.5641	0.1058	6	6	5.332	50
Control vs. Tetrahydrofuran 1%	-0.189	0.3729	-0.5619	0.1058	6	6	5.311	50

## Sheet: Fig 8B
Within each column	compare rows (simple effects within columns)
Number of families	2
Number of comparisons per family	9
Alpha	0.05
Dunnett's multiple comparisons test	Predicted (LS) mean diff.	95.00% CI of diff.	Below threshold?	Summary	Adjusted P Value
1 min
Control vs. Isopropanol 2%	-0.06458	-0.2958 to 0.1667	No	ns	0.9797
Control vs. 2-Butanol 1%	-0.2041	-0.4353 to 0.02716	No	ns	0.1094
Control vs. Acetone 2%	-0.1639	-0.3952 to 0.06733	No	ns	0.2901
Control vs. 2-Butanone 1%	-0.1057	-0.3370 to 0.1255	No	ns	0.7601
Control vs. Methyl acetate 1%	-0.1395	-0.3708 to 0.09170	No	ns	0.4671
Control vs. Ethyl acetate 1%	-0.03691	-0.2682 to 0.1943	No	ns	0.9996
Control vs. Diethyl ether 1%	-0.2409	-0.4722 to -0.009673	Yes	*	0.037
Control vs. Tetrahydrofuran 1%	-0.1141	-0.3453 to 0.1172	No	ns	0.6887
Control vs. Ethyl cellosolve 2%	-0.1652	-0.3965 to 0.06599	No	ns	0.2819
60 min
Control vs. Isopropanol 2%	-0.383	-0.5732 to -0.1927	Yes	****	<0.0001
Control vs. 2-Butanol 1%	-0.3203	-0.5106 to -0.1301	Yes	****	<0.0001
Control vs. Acetone 2%	-0.8467	-1.037 to -0.6565	Yes	****	<0.0001
Control vs. 2-Butanone 1%	-0.3705	-0.5608 to -0.1803	Yes	****	<0.0001
Control vs. Methyl acetate 1%	-0.4003	-0.5905 to -0.2100	Yes	****	<0.0001
Control vs. Ethyl acetate 1%	-0.4158	-0.6061 to -0.2256	Yes	****	<0.0001
Control vs. Diethyl ether 1%	-0.7776	-0.9679 to -0.5874	Yes	****	<0.0001
Control vs. Tetrahydrofuran 1%	-0.9938	-1.184 to -0.8036	Yes	****	<0.0001
Control vs. Ethyl cellosolve 2%	-0.3512	-0.5414 to -0.1609	Yes	****	<0.0001
Test details	Predicted (LS) mean 1	Predicted (LS) mean 2	Predicted (LS) mean diff.	SE of diff.	N1	N2	q	DF
1 min
Control vs. Isopropanol 2%	-0.7982	-0.7337	-0.06458	0.08473	6	6	0.7621	115
Control vs. 2-Butanol 1%	-0.7982	-0.5942	-0.2041	0.08473	6	6	2.408	115
Control vs. Acetone 2%	-0.7982	-0.6343	-0.1639	0.08473	6	6	1.934	115
Control vs. 2-Butanone 1%	-0.7982	-0.6925	-0.1057	0.08473	6	6	1.248	115
Control vs. Methyl acetate 1%	-0.7982	-0.6587	-0.1395	0.08473	6	6	1.647	115
Control vs. Ethyl acetate 1%	-0.7982	-0.7613	-0.03691	0.08473	6	6	0.4356	115
Control vs. Diethyl ether 1%	-0.7982	-0.5573	-0.2409	0.08473	6	6	2.843	115
Control vs. Tetrahydrofuran 1%	-0.7982	-0.6842	-0.1141	0.08473	6	6	1.346	115
Control vs. Ethyl cellosolve 2%	-0.7982	-0.633	-0.1652	0.08473	6	6	1.95	115
60 min
Control vs. Isopropanol 2%	-0.6928	-0.3099	-0.383	0.06794	21	6	5.637	115
Control vs. 2-Butanol 1%	-0.6928	-0.3725	-0.3203	0.06794	21	6	4.715	115
Control vs. Acetone 2%	-0.6928	0.1539	-0.8467	0.06794	21	6	12.46	115
Control vs. 2-Butanone 1%	-0.6928	-0.3223	-0.3705	0.06794	21	6	5.454	115
Control vs. Methyl acetate 1%	-0.6928	-0.2926	-0.4003	0.06794	21	6	5.892	115
Control vs. Ethyl acetate 1%	-0.6928	-0.277	-0.4158	0.06794	21	6	6.121	115
Control vs. Diethyl ether 1%	-0.6928	0.08477	-0.7776	0.06794	21	6	11.45	115
Control vs. Tetrahydrofuran 1%	-0.6928	0.301	-0.9938	0.06794	21	6	14.63	115
Control vs. Ethyl cellosolve 2%	-0.6928	-0.3417	-0.3512	0.06794	21	6	5.169	115

## Sheet: Fig 8A
Within each column	compare rows (simple effects within columns)
Number of families	2
Number of comparisons per family	12
Alpha	0.05
Dunnett's multiple comparisons test	Predicted (LS) mean diff.	95.00% CI of diff.	Below threshold?	Summary	Adjusted P Value
NaCl(-)
Control vs. Methanol 2%	-0.01084	-0.2324 to 0.2107	No	ns	>0.9999
Control vs. Ethanol 2%	0.01587	-0.2057 to 0.2374	No	ns	>0.9999
Control vs. Isopropanol 2%	0.03849	-0.1831 to 0.2600	No	ns	>0.9999
Control vs. 2-Butanol 1%	0.02481	-0.1967 to 0.2464	No	ns	>0.9999
Control vs. Acetone 2%	0.2201	-0.001443 to 0.4417	No	ns	0.0528
Control vs. 2-Butanone 1%	0.1424	-0.07919 to 0.3639	No	ns	0.5163
Control vs. Methyl acetate 1%	0.143	-0.07860 to 0.3645	No	ns	0.5103
Control vs. Ethyl acetate 1%	0.3214	0.09984 to 0.5429	Yes	***	0.0006
Control vs. Diethyl ether 1%	0.07506	-0.1465 to 0.2966	No	ns	0.987
Control vs. Tetrahydrofuran 1%	0.1256	-0.09595 to 0.3472	No	ns	0.6887
Control vs. Methyl cellosolve 2%	0.01569	-0.2059 to 0.2372	No	ns	>0.9999
Control vs. Ethyl cellosolve 2%	-0.06309	-0.2846 to 0.1585	No	ns	0.9971
NaCl(+)
Control vs. Methanol 2%	-0.3002	-0.4933 to -0.1071	Yes	***	0.0002
Control vs. Ethanol 2%	-0.2465	-0.4709 to -0.02215	Yes	*	0.0213
Control vs. Isopropanol 2%	-0.383	-0.6073 to -0.1586	Yes	****	<0.0001
Control vs. 2-Butanol 1%	-0.3203	-0.5447 to -0.09598	Yes	***	0.0007
Control vs. Acetone 2%	-0.8467	-1.071 to -0.6224	Yes	****	<0.0001
Control vs. 2-Butanone 1%	-0.3705	-0.5949 to -0.1461	Yes	****	<0.0001
Control vs. Methyl acetate 1%	-0.4003	-0.6246 to -0.1759	Yes	****	<0.0001
Control vs. Ethyl acetate 1%	-0.4158	-0.6402 to -0.1915	Yes	****	<0.0001
Control vs. Diethyl ether 1%	-0.7776	-1.002 to -0.5533	Yes	****	<0.0001
Control vs. Tetrahydrofuran 1%	-0.9938	-1.218 to -0.7695	Yes	****	<0.0001
Control vs. Methyl cellosolve 2%	-0.01984	-0.2442 to 0.2045	No	ns	>0.9999
Control vs. Ethyl cellosolve 2%	-0.3512	-0.5755 to -0.1268	Yes	***	0.0001
Test details	Predicted (LS) mean 1	Predicted (LS) mean 2	Predicted (LS) mean diff.	SE of diff.	N1	N2	q	DF
NaCl(-)
Control vs. Methanol 2%	0.8777	0.8885	-0.01084	0.07687	24	6	0.1411	166
Control vs. Ethanol 2%	0.8777	0.8618	0.01587	0.07687	24	6	0.2065	166
Control vs. Isopropanol 2%	0.8777	0.8392	0.03849	0.07687	24	6	0.5007	166
Control vs. 2-Butanol 1%	0.8777	0.8529	0.02481	0.07687	24	6	0.3227	166
Control vs. Acetone 2%	0.8777	0.6576	0.2201	0.07687	24	6	2.863	166
Control vs. 2-Butanone 1%	0.8777	0.7353	0.1424	0.07687	24	6	1.852	166
Control vs. Methyl acetate 1%	0.8777	0.7347	0.143	0.07687	24	6	1.86	166
Control vs. Ethyl acetate 1%	0.8777	0.5563	0.3214	0.07687	24	6	4.181	166
Control vs. Diethyl ether 1%	0.8777	0.8026	0.07506	0.07687	24	6	0.9764	166
Control vs. Tetrahydrofuran 1%	0.8777	0.7521	0.1256	0.07687	24	6	1.634	166
Control vs. Methyl cellosolve 2%	0.8777	0.862	0.01569	0.07687	24	6	0.2041	166
Control vs. Ethyl cellosolve 2%	0.8777	0.9408	-0.06309	0.07687	24	6	0.8208	166
NaCl(+)
Control vs. Methanol 2%	-0.6928	-0.3926	-0.3002	0.0671	21	9	4.474	166
Control vs. Ethanol 2%	-0.6928	-0.4463	-0.2465	0.07796	21	6	3.162	166
Control vs. Isopropanol 2%	-0.6928	-0.3099	-0.383	0.07796	21	6	4.912	166
Control vs. 2-Butanol 1%	-0.6928	-0.3725	-0.3203	0.07796	21	6	4.109	166
Control vs. Acetone 2%	-0.6928	0.1539	-0.8467	0.07796	21	6	10.86	166
Control vs. 2-Butanone 1%	-0.6928	-0.3223	-0.3705	0.07796	21	6	4.752	166
Control vs. Methyl acetate 1%	-0.6928	-0.2926	-0.4003	0.07796	21	6	5.134	166
Control vs. Ethyl acetate 1%	-0.6928	-0.277	-0.4158	0.07796	21	6	5.334	166
Control vs. Diethyl ether 1%	-0.6928	0.08477	-0.7776	0.07796	21	6	9.974	166
Control vs. Tetrahydrofuran 1%	-0.6928	0.301	-0.9938	0.07796	21	6	12.75	166
Control vs. Methyl cellosolve 2%	-0.6928	-0.673	-0.01984	0.07796	21	6	0.2544	166
Control vs. Ethyl cellosolve 2%	-0.6928	-0.3417	-0.3512	0.07796	21	6	4.504	166

## Sheet: Fig 7D Glucose
Within each column, compare rows (simple effects within columns)
Number of families	4
Number of comparisons per family	8
Alpha	0.05
Dunnett's multiple comparisons test	Predicted (LS) mean diff.	95.00% CI of diff.	Below threshold?	Summary	Adjusted P Value
15 min
0 vs. 1	-1.226	-6.739 to 4.287	No	ns	0.994811
0 vs. 3	-2.044	-6.669 to 2.580	No	ns	0.796441
0 vs. 4	-2.414	-7.110 to 2.281	No	ns	0.658582
0 vs. 6	-4.516	-8.914 to -0.1184	Yes	*	0.040956
0 vs. 8	5.207	1.125 to 9.289	Yes	*	0.005034
0 vs. 9	8.688	4.605 to 12.77	Yes	*	<0.000001
0 vs. 10	13.22	6.598 to 19.85	Yes	*	1e-06
0 vs. 12	23.38	18.18 to 28.58	Yes	*	<0.000001
30 min
0 vs. 1	0.7026	-3.649 to 5.054	No	ns	0.999529
0 vs. 3	0.2196	-5.074 to 5.513	No	ns	>0.999999
0 vs. 4	-2.723	-7.432 to 1.987	No	ns	0.542598
0 vs. 6	-2.858	-6.595 to 0.8790	No	ns	0.228384
0 vs. 8	6.251	2.322 to 10.18	Yes	*	0.000173
0 vs. 9	7.162	2.944 to 11.38	Yes	*	4.8e-05
0 vs. 10	17.12	13.01 to 21.23	Yes	*	<0.000001
0 vs. 12	25.51	20.91 to 30.12	Yes	*	<0.000001
60 min
0 vs. 1	-2.718	-7.002 to 1.565	No	ns	0.445826
0 vs. 3	-2.398	-7.462 to 2.667	No	ns	0.768557
0 vs. 4	-2.167	-6.938 to 2.604	No	ns	0.803045
0 vs. 6	-6.302	-10.39 to -2.214	Yes	*	0.000283
0 vs. 8	-3.776	-7.758 to 0.2065	No	ns	0.073093
0 vs. 9	-0.9314	-4.914 to 3.051	No	ns	0.994803
0 vs. 10	4.633	0.3487 to 8.916	Yes	*	0.026374
0 vs. 12	20.06	14.81 to 25.30	Yes	*	<0.000001
120 min
0 vs. 1	1.24	-4.547 to 7.027	No	ns	0.989144
0 vs. 3	2.176	-3.542 to 7.895	No	ns	0.81715
0 vs. 4	3.672	-2.279 to 9.623	No	ns	0.3849
0 vs. 6	-1.318	-6.872 to 4.236	No	ns	0.980169
0 vs. 8	-3.422	-8.976 to 2.131	No	ns	0.386094
0 vs. 9	1	-4.216 to 6.217	No	ns	0.994561
0 vs. 10	3.923	-1.474 to 9.319	No	ns	0.236608
0 vs. 12	13.83	8.223 to 19.43	Yes	*	<0.000001
Test details	Predicted (LS) mean 1	Predicted (LS) mean 2	Predicted (LS) mean diff.	SE of diff.	N1	N2	q	DF
15 min
0 vs. 1	100	101.2	-1.226	2.061	20	10	0.5949	644
0 vs. 3	100	102	-2.044	1.729	20	18	1.182	644
0 vs. 4	100	102.4	-2.414	1.756	20	17	1.375	644
0 vs. 6	100	104.5	-4.516	1.644	20	22	2.747	644
0 vs. 8	100	94.79	5.207	1.526	20	31	3.412	644
0 vs. 9	100	91.31	8.688	1.526	20	31	5.692	644
0 vs. 10	100	86.78	13.22	2.477	20	6	5.338	644
0 vs. 12	100	76.62	23.38	1.943	20	12	12.03	644
30 min
0 vs. 1	100	99.3	0.7026	1.619	27	18	0.4339	644
0 vs. 3	100	99.78	0.2196	1.97	27	10	0.1115	644
0 vs. 4	100	102.7	-2.723	1.753	27	14	1.553	644
0 vs. 6	100	102.9	-2.858	1.391	27	32	2.055	644
0 vs. 8	100	93.75	6.251	1.462	27	26	4.275	644
0 vs. 9	100	92.84	7.162	1.57	27	20	4.562	644
0 vs. 10	100	82.88	17.12	1.528	27	22	11.2	644
0 vs. 12	100	74.49	25.51	1.714	27	15	14.89	644
60 min
0 vs. 1	100	102.7	-2.718	1.587	30	18	1.713	644
0 vs. 3	100	102.4	-2.398	1.876	30	11	1.278	644
0 vs. 4	100	102.2	-2.167	1.767	30	13	1.226	644
0 vs. 6	100	106.3	-6.302	1.514	30	21	4.162	644
0 vs. 8	100	103.8	-3.776	1.475	30	23	2.56	644
0 vs. 9	100	100.9	-0.9314	1.475	30	23	0.6315	644
0 vs. 10	100	95.37	4.633	1.587	30	18	2.92	644
0 vs. 12	100	79.94	20.06	1.943	30	10	10.32	644
120 min
0 vs. 1	100	98.76	1.24	2.244	9	15	0.5526	644
0 vs. 3	100	97.82	2.176	2.217	9	16	0.9815	644
0 vs. 4	100	96.33	3.672	2.308	9	13	1.591	644
0 vs. 6	100	101.3	-1.318	2.153	9	19	0.612	644
0 vs. 8	100	103.4	-3.422	2.153	9	19	1.589	644
0 vs. 9	100	99	1	2.023	9	30	0.4947	644
0 vs. 10	100	96.08	3.923	2.092	9	23	1.875	644
0 vs. 12	100	86.17	13.83	2.173	9	18	6.364	644

## Sheet: Fig 7D Tetrahydrofuran
Within each column, compare rows (simple effects within columns)
Number of families	4
Number of comparisons per family	6
Alpha	0.05
Dunnett's multiple comparisons test	Predicted (LS) mean diff.	95.00% CI of diff.	Below threshold?	Summary	Adjusted P Value
15 min
0 vs. 61.65228	1.971	-2.142 to 6.084	No	ns	0.6321
0 vs. 123.3046	5.039	1.492 to 8.586	Yes	**	0.0017
0 vs. 246.6091	12.38	9.037 to 15.73	Yes	****	<0.0001
0 vs. 369.9137	17.82	13.56 to 22.09	Yes	****	<0.0001
0 vs. 493.2182	17.65	13.19 to 22.11	Yes	****	<0.0001
0 vs. 616.5228	14.06	10.06 to 18.05	Yes	****	<0.0001
30 min
0 vs. 61.65228	5.249	1.460 to 9.038	Yes	**	0.0022
0 vs. 123.3046	7.901	4.452 to 11.35	Yes	****	<0.0001
0 vs. 246.6091	14.49	10.51 to 18.47	Yes	****	<0.0001
0 vs. 369.9137	11.81	7.038 to 16.59	Yes	****	<0.0001
0 vs. 493.2182	9.886	5.110 to 14.66	Yes	****	<0.0001
0 vs. 616.5228	5.025	-0.4297 to 10.48	No	ns	0.0838
60 min
0 vs. 61.65228	5.27	2.235 to 8.304	Yes	****	<0.0001
0 vs. 123.3046	7.096	4.415 to 9.777	Yes	****	<0.0001
0 vs. 246.6091	14.15	11.11 to 17.18	Yes	****	<0.0001
0 vs. 369.9137	3.491	-1.573 to 8.556	No	ns	0.3173
0 vs. 493.2182	2.287	-1.379 to 5.952	No	ns	0.4243
0 vs. 616.5228	0.6805	-3.623 to 4.984	No	ns	0.998
120 min
0 vs. 61.65228	5.603	1.919 to 9.287	Yes	***	0.0006
0 vs. 123.3046	9.738	6.538 to 12.94	Yes	****	<0.0001
0 vs. 246.6091	13.86	10.35 to 17.38	Yes	****	<0.0001
0 vs. 369.9137	-0.4087	-4.860 to 4.042	No	ns	0.9999
0 vs. 493.2182	-1.701	-5.912 to 2.510	No	ns	0.7922
0 vs. 616.5228	-3.197	-7.312 to 0.9178	No	ns	0.1917
Test details	Predicted (LS) mean 1	Predicted (LS) mean 2	Predicted (LS) mean diff.	SE of diff.	N1	N2	q	DF
15 min
0 vs. 61.65228	100	98.03	1.971	1.615	14	15	1.221	540
0 vs. 123.3046	100	94.96	5.039	1.392	14	32	3.62	540
0 vs. 246.6091	100	87.62	12.38	1.314	14	50	9.427	540
0 vs. 369.9137	100	82.18	17.82	1.673	14	13	10.65	540
0 vs. 493.2182	100	82.35	17.65	1.751	14	11	10.08	540
0 vs. 616.5228	100	85.94	14.06	1.568	14	17	8.965	540
30 min
0 vs. 61.65228	100	94.75	5.249	1.473	14	23	3.564	540
0 vs. 123.3046	100	92.1	7.901	1.341	14	42	5.893	540
0 vs. 246.6091	100	85.51	14.49	1.548	14	18	9.359	540
0 vs. 369.9137	100	88.19	11.81	1.856	14	9	6.365	540
0 vs. 493.2182	100	90.11	9.886	1.856	14	9	5.326	540
0 vs. 616.5228	100	94.98	5.025	2.12	14	6	2.37	540
60 min
0 vs. 61.65228	100	94.73	5.27	1.164	30	26	4.527	540
0 vs. 123.3046	100	92.9	7.096	1.029	30	44	6.898	540
0 vs. 246.6091	100	85.85	14.15	1.164	30	26	12.15	540
0 vs. 369.9137	100	96.51	3.491	1.943	30	6	1.797	540
0 vs. 493.2182	100	97.71	2.287	1.406	30	14	1.626	540
0 vs. 616.5228	100	99.32	0.6805	1.651	30	9	0.4121	540
120 min
0 vs. 61.65228	100	94.4	5.603	1.433	17	20	3.909	540
0 vs. 123.3046	100	90.26	9.738	1.245	17	43	7.823	540
0 vs. 246.6091	100	86.14	13.86	1.366	17	25	10.15	540
0 vs. 369.9137	100	100.4	-0.4087	1.731	17	10	0.236	540
0 vs. 493.2182	100	101.7	-1.701	1.638	17	12	1.038	540
0 vs. 616.5228	100	103.2	-3.197	1.601	17	13	1.997	540

## Sheet: Fig 7D 2-Butanone
Within each column, compare rows (simple effects within columns)
Number of families	4
Number of comparisons per family	6
Alpha	0.05
Dunnett's multiple comparisons test	Predicted (LS) mean diff.	95.00% CI of diff.	Below threshold?	Summary	Adjusted P Value
15 min
0 vs. 55.80357	1.911	-2.179 to 6.001	No	ns	0.6681
0 vs. 111.6071	8.506	4.416 to 12.60	Yes	****	<0.0001
0 vs. 223.2143	9.256	5.611 to 12.90	Yes	****	<0.0001
0 vs. 334.8214	16.43	12.77 to 20.09	Yes	****	<0.0001
0 vs. 446.4286	19.03	14.82 to 23.24	Yes	****	<0.0001
0 vs. 558.0357	19.39	14.43 to 24.35	Yes	****	<0.0001
30 min
0 vs. 55.80357	5.135	1.241 to 9.028	Yes	**	0.004
0 vs. 111.6071	7.729	4.151 to 11.31	Yes	****	<0.0001
0 vs. 223.2143	13.92	10.52 to 17.32	Yes	****	<0.0001
0 vs. 334.8214	20.04	14.32 to 25.77	Yes	****	<0.0001
0 vs. 446.4286	13.89	9.071 to 18.71	Yes	****	<0.0001
0 vs. 558.0357	9.009	3.283 to 14.73	Yes	***	0.0003
60 min
0 vs. 55.80357	3.766	-0.04963 to 7.581	No	ns	0.0546
0 vs. 111.6071	4.869	1.293 to 8.445	Yes	**	0.0028
0 vs. 223.2143	12.29	8.664 to 15.91	Yes	****	<0.0001
0 vs. 334.8214	15.07	10.45 to 19.69	Yes	****	<0.0001
0 vs. 446.4286	8.481	2.323 to 14.64	Yes	**	0.0024
0 vs. 558.0357	9.714	4.256 to 15.17	Yes	****	<0.0001
120 min
0 vs. 55.80357	2.147	-2.250 to 6.544	No	ns	0.6106
0 vs. 111.6071	4.831	1.078 to 8.584	Yes	**	0.0057
0 vs. 223.2143	11.01	7.223 to 14.79	Yes	****	<0.0001
0 vs. 334.8214	12.47	6.862 to 18.08	Yes	****	<0.0001
0 vs. 446.4286	6.376	0.09585 to 12.66	Yes	*	0.0452
0 vs. 558.0357	2.779	-1.422 to 6.981	No	ns	0.3207
Test details	Predicted (LS) mean 1	Predicted (LS) mean 2	Predicted (LS) mean diff.	SE of diff.	N1	N2	q	DF
15 min
0 vs. 55.80357	100	98.09	1.911	1.597	16	18	1.197	586
0 vs. 111.6071	100	91.49	8.506	1.597	16	18	5.326	586
0 vs. 223.2143	100	90.74	9.256	1.423	16	32	6.503	586
0 vs. 334.8214	100	83.57	16.43	1.431	16	31	11.48	586
0 vs. 446.4286	100	80.97	19.03	1.644	16	16	11.58	586
0 vs. 558.0357	100	80.61	19.39	1.937	16	9	10.01	586
30 min
0 vs. 55.80357	100	94.87	5.135	1.513	16	23	3.393	586
0 vs. 111.6071	100	92.27	7.729	1.391	16	37	5.557	586
0 vs. 223.2143	100	86.08	13.92	1.32	16	55	10.54	586
0 vs. 334.8214	100	79.96	20.04	2.225	16	6	9.006	586
0 vs. 446.4286	100	86.11	13.89	1.874	16	10	7.414	586
0 vs. 558.0357	100	90.99	9.009	2.225	16	6	4.048	586
60 min
0 vs. 55.80357	100	96.23	3.766	1.487	15	28	2.532	586
0 vs. 111.6071	100	95.13	4.869	1.394	15	43	3.493	586
0 vs. 223.2143	100	87.71	12.29	1.412	15	39	8.7	586
0 vs. 334.8214	100	84.93	15.07	1.8	15	12	8.372	586
0 vs. 446.4286	100	91.52	8.481	2.401	15	5	3.533	586
0 vs. 558.0357	100	90.29	9.714	2.128	15	7	4.565	586
120 min
0 vs. 55.80357	100	97.85	2.147	1.732	12	18	1.239	586
0 vs. 111.6071	100	95.17	4.831	1.479	12	56	3.267	586
0 vs. 223.2143	100	88.99	11.01	1.491	12	51	7.381	586
0 vs. 334.8214	100	87.53	12.47	2.211	12	7	5.642	586
0 vs. 446.4286	100	93.62	6.376	2.474	12	5	2.577	586
0 vs. 558.0357	100	97.22	2.779	1.655	12	23	1.679	586

## Sheet: Fig 7B
Within each column, compare rows (simple effects within columns)
Number of families	4
Number of comparisons per family	8
Alpha	0.05
Dunnett's multiple comparisons test	Predicted (LS) mean diff.	95.00% CI of diff.	Below threshold?	Summary	Adjusted P Value
15 min
0 vs. 1	-1.226	-6.739 to 4.287	No	ns	0.994811
0 vs. 3	-2.044	-6.669 to 2.580	No	ns	0.796441
0 vs. 4	-2.414	-7.110 to 2.281	No	ns	0.658582
0 vs. 6	-4.516	-8.914 to -0.1184	Yes	*	0.040956
0 vs. 8	5.207	1.125 to 9.289	Yes	*	0.005034
0 vs. 9	8.688	4.605 to 12.77	Yes	*	<0.000001
0 vs. 10	13.22	6.598 to 19.85	Yes	*	1e-06
0 vs. 12	23.38	18.18 to 28.58	Yes	*	<0.000001
30 min
0 vs. 1	0.7026	-3.649 to 5.054	No	ns	0.999529
0 vs. 3	0.2196	-5.074 to 5.513	No	ns	>0.999999
0 vs. 4	-2.723	-7.432 to 1.987	No	ns	0.542598
0 vs. 6	-2.858	-6.595 to 0.8790	No	ns	0.228384
0 vs. 8	6.251	2.322 to 10.18	Yes	*	0.000173
0 vs. 9	7.162	2.944 to 11.38	Yes	*	4.8e-05
0 vs. 10	17.12	13.01 to 21.23	Yes	*	<0.000001
0 vs. 12	25.51	20.91 to 30.12	Yes	*	<0.000001
60 min
0 vs. 1	-2.718	-7.002 to 1.565	No	ns	0.445826
0 vs. 3	-2.398	-7.462 to 2.667	No	ns	0.768557
0 vs. 4	-2.167	-6.938 to 2.604	No	ns	0.803045
0 vs. 6	-6.302	-10.39 to -2.214	Yes	*	0.000283
0 vs. 8	-3.776	-7.758 to 0.2065	No	ns	0.073093
0 vs. 9	-0.9314	-4.914 to 3.051	No	ns	0.994803
0 vs. 10	4.633	0.3487 to 8.916	Yes	*	0.026374
0 vs. 12	20.06	14.81 to 25.30	Yes	*	<0.000001
120 min
0 vs. 1	1.24	-4.547 to 7.027	No	ns	0.989144
0 vs. 3	2.176	-3.542 to 7.895	No	ns	0.81715
0 vs. 4	3.672	-2.279 to 9.623	No	ns	0.3849
0 vs. 6	-1.318	-6.872 to 4.236	No	ns	0.980169
0 vs. 8	-3.422	-8.976 to 2.131	No	ns	0.386094
0 vs. 9	1	-4.216 to 6.217	No	ns	0.994561
0 vs. 10	3.923	-1.474 to 9.319	No	ns	0.236608
0 vs. 12	13.83	8.223 to 19.43	Yes	*	<0.000001
Test details	Predicted (LS) mean 1	Predicted (LS) mean 2	Predicted (LS) mean diff.	SE of diff.	N1	N2	q	DF
15 min
0 vs. 1	100	101.2	-1.226	2.061	20	10	0.5949	644
0 vs. 3	100	102	-2.044	1.729	20	18	1.182	644
0 vs. 4	100	102.4	-2.414	1.756	20	17	1.375	644
0 vs. 6	100	104.5	-4.516	1.644	20	22	2.747	644
0 vs. 8	100	94.79	5.207	1.526	20	31	3.412	644
0 vs. 9	100	91.31	8.688	1.526	20	31	5.692	644
0 vs. 10	100	86.78	13.22	2.477	20	6	5.338	644
0 vs. 12	100	76.62	23.38	1.943	20	12	12.03	644
30 min
0 vs. 1	100	99.3	0.7026	1.619	27	18	0.4339	644
0 vs. 3	100	99.78	0.2196	1.97	27	10	0.1115	644
0 vs. 4	100	102.7	-2.723	1.753	27	14	1.553	644
0 vs. 6	100	102.9	-2.858	1.391	27	32	2.055	644
0 vs. 8	100	93.75	6.251	1.462	27	26	4.275	644
0 vs. 9	100	92.84	7.162	1.57	27	20	4.562	644
0 vs. 10	100	82.88	17.12	1.528	27	22	11.2	644
0 vs. 12	100	74.49	25.51	1.714	27	15	14.89	644
60 min
0 vs. 1	100	102.7	-2.718	1.587	30	18	1.713	644
0 vs. 3	100	102.4	-2.398	1.876	30	11	1.278	644
0 vs. 4	100	102.2	-2.167	1.767	30	13	1.226	644
0 vs. 6	100	106.3	-6.302	1.514	30	21	4.162	644
0 vs. 8	100	103.8	-3.776	1.475	30	23	2.56	644
0 vs. 9	100	100.9	-0.9314	1.475	30	23	0.6315	644
0 vs. 10	100	95.37	4.633	1.587	30	18	2.92	644
0 vs. 12	100	79.94	20.06	1.943	30	10	10.32	644
120 min
0 vs. 1	100	98.76	1.24	2.244	9	15	0.5526	644
0 vs. 3	100	97.82	2.176	2.217	9	16	0.9815	644
0 vs. 4	100	96.33	3.672	2.308	9	13	1.591	644
0 vs. 6	100	101.3	-1.318	2.153	9	19	0.612	644
0 vs. 8	100	103.4	-3.422	2.153	9	19	1.589	644
0 vs. 9	100	99	1	2.023	9	30	0.4947	644
0 vs. 10	100	96.08	3.923	2.092	9	23	1.875	644
0 vs. 12	100	86.17	13.83	2.173	9	18	6.364	644

## Sheet: Fig 6 Tetrahydrofuran
Number of families	1
Number of comparisons per family	3
Alpha	0.05
Dunnett's multiple comparisons test	Mean Diff.	95.00% CI of diff.	Below threshold?	Summary	Adjusted P Value	A-?
0 vs. 1	10.17	4.844 to 15.50	Yes	****	<0.0001	B	1
0 vs. 2	4.847	-0.8670 to 10.56	No	ns	0.1161	C	2
0 vs. 3	7.654	1.744 to 13.56	Yes	**	0.0069	D	3
Test details	Mean 1	Mean 2	Mean Diff.	SE of diff.	n1	n2	q	DF
0 vs. 1	57.77	47.6	10.17	2.25	56	68	4.521	216
0 vs. 2	57.77	52.92	4.847	2.413	56	51	2.008	216
0 vs. 3	57.77	50.11	7.654	2.496	56	45	3.066	216

## Sheet: Fig 6 Ethyl acetate
Table Analyzed	Ethyl acetate
Column B	1
vs.	vs.
Column A	0
Unpaired t test with Welch's correction
P value	0.0006
P value summary	***
Significantly different (P < 0.05)?	Yes
One- or two-tailed P value?	Two-tailed
Welch-corrected t, df	t=3.551, df=90.52
How big is the difference?
Mean of column A	57.77
Mean of column B	50.44
Difference between means (B - A) ± SEM	-7.327 ± 2.063
95% confidence interval	-11.43 to -3.228
R squared (eta squared)	0.1223
F test to compare variances
F, DFn, Dfd	2.846, 55, 51
P value	0.0002
P value summary	***
Significantly different (P < 0.05)?	Yes
Data analyzed
Sample size, column A	56
Sample size, column B	52

[truncated: 15 more sheets: Fig 6 Methyl acetate, Fig 6 2-Butanone, Fig 6 Acetone, Fig 6 Isopropanol, Fig 5D, Fig 5C Tetrahydfofuran, Fig 5C Ethyl acetate, Fig 5C Methyl acetate, Fig 5C 2-Butanone, Fig 5C Acetone, Fig 5C Isopropanol, Fig 3B right, Fig 3B left, Fig 1D right, Fig 1D left]
