# Supplementary material for: High-throughput assessment of the behavioral responses to toxic organic solvents in Caenorhabditis elegans
Source: PLoS One. 2025 Apr 17;20(4):e0311460. doi: 10.1371/journal.pone.0311460 (PMC12005522; doi:10.1371/journal.pone.0311460)
Supplement: S4 File — (XLSX) [file pone.0311460.s023.xlsx]

## Sheet: Fig S19B
Table Analyzed	Size
Column B	Width
vs.	vs.
Column A	Length
Unpaired t test
P value	<0.0001
P value summary	****
Significantly different (P < 0.05)?	Yes
One- or two-tailed P value?	Two-tailed
t, df	t=351.6, df=1298
How big is the difference?
Mean of column A	1049
Mean of column B	92.3
Difference between means (B - A) ± SEM	-956.4 ± 2.720
95% confidence interval	-961.8 to -951.1
R squared (eta squared)	0.9896
F test to compare variances
F, DFn, Dfd	71.17, 649, 649
P value	<0.0001
P value summary	****
Significantly different (P < 0.05)?	Yes
Data analyzed
Sample size, column A	650
Sample size, column B	650

## Sheet: Fig S17F
Compare each cell mean with the other cell mean in that row
Number of families	1
Number of comparisons per family	8
Alpha	0.05
Šídák's multiple comparisons test	Predicted (LS) mean diff.	95.00% CI of diff.	Below threshold?	Summary	Adjusted P Value
15 min - 120 min
Methyl cellosolve	-31.63	-43.30 to -19.96	Yes	*	<0.000001
Ethyl cellosolve	5.599	-6.754 to 17.95	No	ns	0.854823
Isopropyl cellosolve	-8.173	-17.11 to 0.7658	No	ns	0.096238
Butyl cellosolve	23.88	11.02 to 36.74	Yes	*	5e-06
Isobutyl cellosolve	26.14	12.32 to 39.96	Yes	*	3e-06
Phenyl cellosolve	31.73	19.33 to 44.14	Yes	*	<0.000001
Benzyl cellosolve	41.59	27.29 to 55.90	Yes	*	<0.000001
2-Ethoxyethyl acetate	4.43	-4.942 to 13.80	No	ns	0.824259
Test details	Predicted (LS) mean 1	Predicted (LS) mean 2	Predicted (LS) mean diff.	SE of diff.	N1	N2	t	DF
15 min - 120 min
Methyl cellosolve	45.27	76.9	-31.63	4.252	15	25	7.438	321
Ethyl cellosolve	30.32	24.72	5.599	4.5	11	35	1.244	321
Isopropyl cellosolve	34.91	43.08	-8.173	3.257	31	33	2.51	321
Butyl cellosolve	37.93	14.05	23.88	4.686	19	13	5.096	321
Isobutyl cellosolve	38.52	12.38	26.14	5.035	26	9	5.191	321
Phenyl cellosolve	32.96	1.229	31.73	4.518	23	13	7.025	321
Benzyl cellosolve	42.05	0.4519	41.59	5.212	13	12	7.98	321
2-Ethoxyethyl acetate	29.39	24.96	4.43	3.414	33	26	1.298	321

## Sheet: Fig S17E
Compare each cell mean with the other cell mean in that row
Number of families	1
Number of comparisons per family	3
Alpha	0.05
Šídák's multiple comparisons test	Predicted (LS) mean diff.	95.00% CI of diff.	Below threshold?	Summary	Adjusted P Value
15 min - 120 min
1,4-Dioxane	30.65	21.88 to 39.42	Yes	*	<0.000001
Tetrahydrofuran	15.54	5.244 to 25.84	Yes	*	0.00123
Diethyl Ether	-0.766	-8.496 to 6.964	No	ns	0.993137
Test details	Predicted (LS) mean 1	Predicted (LS) mean 2	Predicted (LS) mean diff.	SE of diff.	N1	N2	t	DF
15 min - 120 min
1,4-Dioxane	30.94	0.2942	30.65	3.602	22	11	8.508	88
Tetrahydrofuran	15.85	0.3094	15.54	4.23	13	9	3.674	88
Diethyl Ether	7.271	8.037	-0.766	3.176	23	16	0.2412	88

## Sheet: Fig S17D
Compare each cell mean with the other cell mean in that row
Number of families	1
Number of comparisons per family	3
Alpha	0.05
Šídák's multiple comparisons test	Predicted (LS) mean diff.	95.00% CI of diff.	Below threshold?	Summary	Adjusted P Value
15 min - 120 min
Methyl acetate	38.92	19.42 to 58.41	Yes	*	1.7e-05
Ethyl acetate	25.92	12.06 to 39.77	Yes	*	5.4e-05
Isopropyl acetate	23.05	4.121 to 41.98	Yes	*	0.011754
Test details	Predicted (LS) mean 1	Predicted (LS) mean 2	Predicted (LS) mean diff.	SE of diff.	N1	N2	t	DF
15 min - 120 min
Methyl acetate	39.25	0.3294	38.92	7.995	28	5	4.868	80
Ethyl acetate	28.01	2.09	25.92	5.682	21	14	4.562	80
Isopropyl acetate	23.32	0.2725	23.05	7.762	9	9	2.97	80

## Sheet: Fig S17C
Compare each cell mean with the other cell mean in that row
Number of families	1
Number of comparisons per family	6
Alpha	0.05
Šídák's multiple comparisons test	Predicted (LS) mean diff.	95.00% CI of diff.	Below threshold?	Summary	Adjusted P Value
15 min - 120 min
Acetone	46.59	33.24 to 59.94	Yes	*	<0.000001
2-Butanone	23.09	5.803 to 40.38	Yes	*	0.002977
2-Pentanone	1.391	-13.85 to 16.63	No	ns	0.99995
2-Hexanone	0.1303	-12.20 to 12.46	No	ns	>0.999999
Methyl isobutyl ketone	3.047	-8.866 to 14.96	No	ns	0.983659
Cyclohexanone	42.53	32.17 to 52.89	Yes	*	<0.000001
Test details	Predicted (LS) mean 1	Predicted (LS) mean 2	Predicted (LS) mean diff.	SE of diff.	N1	N2	t	DF
15 min - 120 min
Acetone	46.98	0.3855	46.59	5.006	23	7	9.308	146
2-Butanone	23.59	0.4961	23.09	6.483	16	4	3.562	146
2-Pentanone	1.783	0.3923	1.391	5.715	7	10	0.2434	146
2-Hexanone	0.7339	0.6036	0.1303	4.621	17	10	0.02819	146
Methyl isobutyl ketone	3.431	0.3844	3.047	4.467	14	13	0.6821	146
Cyclohexanone	42.8	0.2681	42.53	3.883	22	15	10.95	146
Number of values	158

## Sheet: Fig S17B
Compare each cell mean with the other cell mean in that row
Number of families	1
Number of comparisons per family	10
Alpha	0.05
Šídák's multiple comparisons test	Predicted (LS) mean diff.	95.00% CI of diff.	Below threshold?	Summary	Adjusted P Value
15 min - 120 min
Methanol	-18.58	-29.02 to -8.135	Yes	*	8e-06
Ethanol	8.02	-4.066 to 20.10	No	ns	0.475156
Isopropanol	5.333	-8.436 to 19.10	No	ns	0.960477
1-Butanol	45.87	25.66 to 66.07	Yes	*	<0.000001
2-Butanol	44.77	33.10 to 56.44	Yes	*	<0.000001
Isobutanol	47.55	28.02 to 67.09	Yes	*	<0.000001
Isopentanol	43.12	25.90 to 60.33	Yes	*	<0.000001
2-Hexanol	0.685	-22.26 to 23.63	No	ns	>0.999999
Cyclohexanol	2.831	-15.19 to 20.85	No	ns	0.999978
Benzyl alcohol	0.07641	-13.17 to 13.32	No	ns	>0.999999
Test details	Predicted (LS) mean 1	Predicted (LS) mean 2	Predicted (LS) mean diff.	SE of diff.	N1	N2	t	DF
15 min - 120 min
Methanol	26.47	45.05	-18.58	3.708	26	39	5.01	377
Ethanol	38.21	30.2	8.02	4.291	33	18	1.869	377
Isopropanol	31.73	26.39	5.333	4.889	19	17	1.091	377
1-Butanol	46.28	0.4133	45.87	7.175	25	5	6.393	377
2-Butanol	45.15	0.3795	44.77	4.144	57	16	10.8	377
Isobutanol	48.21	0.6582	47.55	6.938	41	5	6.855	377
Isopentanol	43.81	0.6894	43.12	6.113	11	12	7.053	377
2-Hexanol	2.845	2.16	0.685	8.148	6	7	0.08406	377
Cyclohexanol	3.547	0.7167	2.831	6.399	11	10	0.4424	377
Benzyl alcohol	0.5205	0.4441	0.07641	4.704	21	18	0.01624	377

## Sheet: Fig S17A
Compare each cell mean with the other cell mean in that row
Number of families	1
Number of comparisons per family	2
Alpha	0.05
Šídák's multiple comparisons test	Predicted (LS) mean diff.	95.00% CI of diff.	Below threshold?	Summary	Adjusted P Value
15 min - 120 min
NaCl	-29.73	-40.63 to -18.84	Yes	*	<0.000001
Glucose	-16.35	-30.50 to -2.205	Yes	*	0.019754
Test details	Predicted (LS) mean 1	Predicted (LS) mean 2	Predicted (LS) mean diff.	SE of diff.	N1	N2	t	DF
15 min - 120 min
NaCl	38.25	67.98	-29.73	4.826	45	60	6.161	162
Glucose	44.36	60.71	-16.35	6.268	31	30	2.609	162

## Sheet: Fig S16B right
Within each column, compare rows (simple effects within columns)
Number of families	4
Number of comparisons per family	6
Alpha	0.05
Dunnett's multiple comparisons test	Predicted (LS) mean diff.	95.00% CI of diff.	Below threshold?	Summary	Adjusted P Value
15 min
0 vs. 415	4.358	1.192 to 7.523	Yes	*	0.002483
0 vs. 515	10.41	7.550 to 13.28	Yes	*	<0.000001
0 vs. 565	15.13	12.39 to 17.87	Yes	*	<0.000001
0 vs. 615	17.58	14.57 to 20.59	Yes	*	<0.000001
0 vs. 665	21.73	18.81 to 24.65	Yes	*	<0.000001
0 vs. 715	22.34	18.83 to 25.85	Yes	*	<0.000001
30 min
0 vs. 415	3.883	1.080 to 6.687	Yes	*	0.002112
0 vs. 515	7.59	4.464 to 10.72	Yes	*	<0.000001
0 vs. 565	10.66	7.687 to 13.63	Yes	*	<0.000001
0 vs. 615	16.14	13.07 to 19.22	Yes	*	<0.000001
0 vs. 665	15.36	12.53 to 18.19	Yes	*	<0.000001
0 vs. 715	16.64	13.25 to 20.04	Yes	*	<0.000001
60 min
0 vs. 415	3.072	0.002280 to 6.142	Yes	*	0.049798
0 vs. 515	2.821	-0.2847 to 5.927	No	ns	0.091009
0 vs. 565	4.435	1.519 to 7.352	Yes	*	0.000561
0 vs. 615	1.686	-1.943 to 5.315	No	ns	0.690032
0 vs. 665	4.062	0.6086 to 7.516	Yes	*	0.013452
0 vs. 715	6.078	2.889 to 9.266	Yes	*	6e-06
120 min
0 vs. 415	3.888	0.9505 to 6.826	Yes	*	0.004029
0 vs. 515	2.848	-0.02250 to 5.719	No	ns	0.052669
0 vs. 565	1.643	-1.216 to 4.501	No	ns	0.464397
0 vs. 615	0.5749	-2.159 to 3.309	No	ns	0.985569
0 vs. 665	1.689	-1.349 to 4.727	No	ns	0.497617
0 vs. 715	1.994	-1.105 to 5.093	No	ns	0.352405
Test details	Predicted (LS) mean 1	Predicted (LS) mean 2	Predicted (LS) mean diff.	SE of diff.	N1	N2	q	DF
15 min
0 vs. 415	100	95.64	4.358	1.24	35	35	3.514	1130
0 vs. 515	100	89.59	10.41	1.122	35	55	9.284	1130
0 vs. 565	100	84.87	15.13	1.074	35	70	14.09	1130
0 vs. 615	100	82.42	17.58	1.181	35	43	14.89	1130
0 vs. 665	100	78.27	21.73	1.143	35	50	19.01	1130
0 vs. 715	100	77.66	22.34	1.375	35	24	16.25	1130
30 min
0 vs. 415	100	96.12	3.883	1.088	41	51	3.569	1130
0 vs. 515	100	92.41	7.59	1.213	41	33	6.257	1130
0 vs. 565	100	89.34	10.66	1.153	41	40	9.245	1130
0 vs. 615	100	83.86	16.14	1.194	41	35	13.52	1130
0 vs. 665	100	84.64	15.36	1.098	41	49	13.99	1130
0 vs. 715	100	83.36	16.64	1.316	41	25	12.64	1130
60 min
0 vs. 415	100	96.93	3.072	1.194	35	41	2.573	1130
0 vs. 515	100	97.18	2.821	1.208	35	39	2.336	1130
0 vs. 565	100	95.56	4.435	1.134	35	52	3.911	1130
0 vs. 615	100	98.31	1.686	1.411	35	22	1.194	1130
0 vs. 665	100	95.94	4.062	1.343	35	26	3.025	1130
0 vs. 715	100	93.92	6.078	1.24	35	35	4.901	1130
120 min
0 vs. 415	100	96.11	3.888	1.151	37	45	3.378	1130
0 vs. 515	100	97.15	2.848	1.125	37	50	2.532	1130
0 vs. 565	100	98.36	1.643	1.12	37	51	1.466	1130
0 vs. 615	100	99.43	0.5749	1.071	37	64	0.5366	1130
0 vs. 665	100	98.31	1.689	1.19	37	39	1.419	1130
0 vs. 715	100	98.01	1.994	1.214	37	36	1.642	1130

## Sheet: Fig S16B left
Within each row, compare columns (simple effects within rows)
Number of families	7
Number of comparisons per family	3
Alpha	0.05
Dunnett's multiple comparisons test	Predicted (LS) mean diff.	95.00% CI of diff.	Below threshold?	Summary	Adjusted P Value
0
15 min vs. 30 min	0	-10.91 to 10.91	No	ns	>0.999999
15 min vs. 60 min	0	-11.33 to 11.33	No	ns	>0.999999
15 min vs. 120 min	0	-11.18 to 11.18	No	ns	>0.999999
415
15 min vs. 30 min	15.9	5.539 to 26.26	Yes	*	0.00099
15 min vs. 60 min	10.25	-0.6069 to 21.12	No	ns	0.068932
15 min vs. 120 min	9.789	-0.8483 to 20.43	No	ns	0.07868
515
15 min vs. 30 min	10.57	0.05891 to 21.07	Yes	*	0.048301
15 min vs. 60 min	15.45	5.457 to 25.43	Yes	*	0.00079
15 min vs. 120 min	0.1863	-9.137 to 9.510	No	ns	0.999932
565
15 min vs. 30 min	12.12	2.631 to 21.61	Yes	*	0.007422
15 min vs. 60 min	0.6757	-8.094 to 9.445	No	ns	0.996223
15 min vs. 120 min	-8.753	-17.57 to 0.06546	No	ns	0.052299
615
15 min vs. 30 min	14.91	4.073 to 25.75	Yes	*	0.003489
15 min vs. 60 min	-0.06037	-12.54 to 12.42	No	ns	0.999999
15 min vs. 120 min	-5.947	-15.33 to 3.440	No	ns	0.316038
665
15 min vs. 30 min	1.33	-8.260 to 10.92	No	ns	0.978674
15 min vs. 60 min	-6.348	-17.88 to 5.187	No	ns	0.435742
15 min vs. 120 min	-20.12	-30.31 to -9.927	Yes	*	1e-05
715
15 min vs. 30 min	0.4845	-13.00 to 13.97	No	ns	0.999525
15 min vs. 60 min	-6.907	-19.41 to 5.599	No	ns	0.410886
15 min vs. 120 min	-27.45	-39.88 to -15.01	Yes	*	<0.000001
Test details	Predicted (LS) mean 1	Predicted (LS) mean 2	Predicted (LS) mean diff.	SE of diff.	N1	N2	q	DF
0
15 min vs. 30 min	100	100	0	4.643	35	41	0	1129
15 min vs. 60 min	100	100	0	4.823	35	35	0	1129
15 min vs. 120 min	100	100	0	4.758	35	37	0	1129
415
15 min vs. 30 min	84.91	69.01	15.9	4.429	35	51	3.59	1129
15 min vs. 60 min	84.91	74.65	10.25	4.643	35	41	2.208	1129
15 min vs. 120 min	84.91	75.12	9.789	4.547	35	45	2.153	1129
515
15 min vs. 30 min	70.92	60.36	10.57	4.443	55	33	2.378	1129
15 min vs. 60 min	70.92	55.48	15.45	4.224	55	39	3.657	1129
15 min vs. 120 min	70.92	70.74	0.1863	3.943	55	50	0.04726	1129
565
15 min vs. 30 min	50.59	38.47	12.12	4.01	69	40	3.023	1129
15 min vs. 60 min	50.59	49.91	0.6757	3.705	69	52	0.1824	1129
15 min vs. 120 min	50.59	59.34	-8.753	3.726	69	51	2.349	1129
615
15 min vs. 30 min	42.82	27.91	14.91	4.593	43	35	3.246	1129
15 min vs. 60 min	42.82	42.89	-0.06037	5.289	43	22	0.01141	1129
15 min vs. 120 min	42.82	48.77	-5.947	3.979	43	64	1.495	1129
665
15 min vs. 30 min	23.76	22.43	1.33	4.056	50	49	0.3279	1129
15 min vs. 60 min	23.76	30.11	-6.348	4.879	50	26	1.301	1129
15 min vs. 120 min	23.76	43.88	-20.12	4.311	50	39	4.667	1129
715
15 min vs. 30 min	16.36	15.88	0.4845	5.766	24	25	0.08403	1129
15 min vs. 60 min	16.36	23.27	-6.907	5.347	24	35	1.292	1129
15 min vs. 120 min	16.36	43.81	-27.45	5.317	24	36	5.162	1129

## Sheet: Fig S16A right
Within each column, compare rows (simple effects within columns)
Number of families	4
Number of comparisons per family	6
Alpha	0.05
Dunnett's multiple comparisons test	Predicted (LS) mean diff.	95.00% CI of diff.	Below threshold?	Summary	Adjusted P Value
15 min
0 vs. 415	4.424	1.039 to 7.810	Yes	*	0.005386
0 vs. 515	9.074	5.594 to 12.56	Yes	*	<0.000001
0 vs. 565	13.92	10.14 to 17.71	Yes	*	<0.000001
0 vs. 615	14.31	10.64 to 17.98	Yes	*	<0.000001
0 vs. 665	19.71	16.27 to 23.14	Yes	*	<0.000001
0 vs. 715	20.48	16.79 to 24.18	Yes	*	<0.000001
30 min
0 vs. 415	3.436	0.1634 to 6.709	Yes	*	0.035424
0 vs. 515	5.474	2.381 to 8.567	Yes	*	3.9e-05
0 vs. 565	6.093	3.030 to 9.156	Yes	*	3e-06
0 vs. 615	8.332	4.946 to 11.72	Yes	*	<0.000001
0 vs. 665	10.8	7.807 to 13.80	Yes	*	<0.000001
0 vs. 715	10.08	6.461 to 13.71	Yes	*	<0.000001
60 min
0 vs. 415	3.628	0.6906 to 6.566	Yes	*	0.008611
0 vs. 515	5.496	2.610 to 8.383	Yes	*	8e-06
0 vs. 565	3.154	-0.02795 to 6.336	No	ns	0.052999
0 vs. 615	2.365	-0.4675 to 5.198	No	ns	0.137419
0 vs. 665	2.27	-0.8411 to 5.381	No	ns	0.237889
0 vs. 715	3.278	0.09616 to 6.460	Yes	*	0.040715
120 min
0 vs. 415	0.6399	-2.109 to 3.389	No	ns	0.980176
0 vs. 515	1.561	-0.9148 to 4.036	No	ns	0.387971
0 vs. 565	-0.7828	-3.616 to 2.050	No	ns	0.955493
0 vs. 615	-2.829	-5.343 to -0.3161	Yes	*	0.020011
0 vs. 665	-3.342	-6.441 to -0.2430	Yes	*	0.028628
0 vs. 715	-4.23	-6.664 to -1.796	Yes	*	5.1e-05
Test details	Predicted (LS) mean 1	Predicted (LS) mean 2	Predicted (LS) mean diff.	SE of diff.	N1	N2	q	DF
15 min
0 vs. 415	100	95.58	4.424	1.359	17	56	3.255	1065
0 vs. 515	100	90.93	9.074	1.398	17	45	6.493	1065
0 vs. 565	100	86.08	13.92	1.52	17	27	9.159	1065
0 vs. 615	100	85.69	14.31	1.473	17	32	9.714	1065
0 vs. 665	100	80.29	19.71	1.378	17	50	14.3	1065
0 vs. 715	100	79.52	20.48	1.482	17	31	13.83	1065
30 min
0 vs. 415	100	96.56	3.436	1.28	28	31	2.685	1065
0 vs. 515	100	94.53	5.474	1.21	28	40	4.525	1065
0 vs. 565	100	93.91	6.093	1.198	28	42	5.087	1065
0 vs. 615	100	91.67	8.332	1.324	28	27	6.292	1065
0 vs. 665	100	89.2	10.8	1.172	28	47	9.218	1065
0 vs. 715	100	89.92	10.08	1.417	28	21	7.116	1065
60 min
0 vs. 415	100	96.37	3.628	1.151	31	44	3.152	1065
0 vs. 515	100	94.5	5.496	1.131	31	48	4.859	1065
0 vs. 565	100	96.85	3.154	1.247	31	31	2.529	1065
0 vs. 615	100	97.63	2.365	1.11	31	53	2.131	1065
0 vs. 665	100	97.73	2.27	1.219	31	34	1.862	1065
0 vs. 715	100	96.72	3.278	1.247	31	31	2.629	1065
120 min
0 vs. 415	100	99.36	0.6399	1.069	46	39	0.5988	1065
0 vs. 515	100	98.44	1.561	0.9621	46	60	1.622	1065
0 vs. 565	100	100.8	-0.7828	1.101	46	35	0.7109	1065
0 vs. 615	100	102.8	-2.829	0.9769	46	56	2.896	1065
0 vs. 665	100	103.3	-3.342	1.205	46	26	2.775	1065
0 vs. 715	100	104.2	-4.23	0.9459	46	65	4.472	1065

[truncated: 79 more sheets: Fig S16A left, Fig S15 Tetrahydrofuran, Fig S15 Ethyl acetate, Fig S15 Methyl acetate, Fig S15 2-Butanone, Fig S15 Acetone, Fig S15 Isopropanol, Fig S14B Tetrahydrofuran, Fig S14B Ethyl acetate, Fig S14B Methyl acetate, Fig S14B 2-Butanone, Fig S14B Acetone, Fig S14B isopropanol, Fig S14A Tetrahydrofuran, Fig S14A Ethyl acetate, Fig S14A Methyl acetate, Fig S14A 2-Butanone, Fig S14A Acetone, Fig S14A isopropanol, Fig S13E 2-Ethoxyethyl acetate …]
